# Supplementary material for: Genome-level analyses of Mycobacterium bovis lineages reveal the role of SNPs and antisense transcription in differential gene expression
Source: BMC Genomics. 2013 Oct 17;14:710. doi: 10.1186/1471-2164-14-710 (PMC3856593; doi:10.1186/1471-2164-14-710)
Supplement: Additional file 1 — SNPs identified across sequenced strains. [file 1471-2164-14-710-S1.xls]

## Sheet: SNPS_TotalCleared_snpsRepFilter
SnpsPs	Gene	AF2122	Africanum SNP	Africanum SNP class	BCG SNP	BCG SNP class	H37Rv SNP	H37Rv SNP class	1121/01 SNP	1121/01 SNP class	2451/01 SNP	2451/01 SNP class	1307/01 SNP	1307/01 SNP class
467	dnaA	G	A	Non-syn	G	NA	A	Non-syn	G	NA	G	NA	G	NA
551	dnaA	G	G	NA	G	NA	G	NA	G	NA	G	NA	A	Non-syn
561	dnaA	C	C	NA	C	NA	C	NA	C	NA	G	Non-syn	C	NA
1057	dnaA	A	G	Non-syn	G	Non-syn	G	Non-syn	G	Non-syn	G	Non-syn	G	Non-syn
1977	NA	G	G	NA	G	NA	A	NA	G	NA	G	NA	G	NA
2347	dnaN	G	A	Non-syn	G	NA	A	Non-syn	G	NA	G	NA	G	NA
2532	dnaN	C	C	NA	C	NA	T	Syn	C	NA	C	NA	C	NA
3751	recF	G	T	Non-syn	G	NA	T	Non-syn	G	NA	G	NA	G	NA
4013	recF	C	C	NA	C	NA	T	Non-syn	C	NA	C	NA	C	NA
4480	Mb0004	T	C	Non-syn	C	Non-syn	C	Non-syn	T	NA	C	Non-syn	C	Non-syn
5752	gyrB	A	G	Syn	A	NA	G	Syn	A	NA	A	NA	A	NA
6406	gyrB	T	C	Syn	T	NA	C	Syn	T	NA	T	NA	T	NA
6446	gyrB	T	T	NA	T	NA	G	Non-syn	T	NA	T	NA	T	NA
7362	gyrA	C	C	NA	C	NA	G	Non-syn	C	NA	C	NA	C	NA
7585	gyrA	C	C	NA	C	NA	G	Non-syn	C	NA	C	NA	C	NA
8048	gyrA	C	C	NA	C	NA	C	NA	C	NA	A	Syn	C	NA
8285	gyrA	T	C	Syn	T	NA	C	Syn	T	NA	T	NA	T	NA
8493	gyrA	C	T	Non-syn	C	NA	C	NA	C	NA	C	NA	C	NA
8624	gyrA	G	G	NA	T	Syn	G	NA	G	NA	G	NA	G	NA
8741	gyrA	T	C	Syn	T	NA	C	Syn	T	NA	C	Syn	C	Syn
9143	gyrA	C	C	NA	C	NA	T	Syn	C	NA	C	NA	C	NA
9217	gyrA	C	A	Non-syn	A	Non-syn	A	Non-syn	C	NA	C	NA	C	NA
9304	gyrA	A	A	NA	A	NA	G	Non-syn	A	NA	A	NA	A	NA
10727	Mb0007	G	A	Non-syn	A	Non-syn	A	Non-syn	G	NA	G	NA	G	NA
11879	Mb0008c	G	G	NA	G	NA	A	Non-syn	G	NA	G	NA	G	NA
12966	ppiA	A	A	NA	A	NA	A	NA	A	NA	G	Non-syn	A	NA
13197	NA	C	G	NA	C	NA	G	NA	C	NA	C	NA	C	NA
13459	Mb0010c	G	G	NA	G	NA	A	Syn	G	NA	G	NA	G	NA
13481	Mb0010c	G	A	Non-syn	G	NA	G	NA	G	NA	G	NA	G	NA
14022	NA	C	T	NA	C	NA	C	NA	C	NA	C	NA	C	NA
14400	Mb0012	G	G	NA	G	NA	A	Non-syn	G	NA	G	NA	G	NA
14784	Mb0012	C	C	NA	C	NA	T	Non-syn	C	NA	C	NA	C	NA
15116	trpG	G	G	NA	G	NA	C	Non-syn	G	NA	G	NA	G	NA
17856	pknA	C	T	Syn	T	Syn	T	Syn	C	NA	C	NA	T	Syn
19285	pbpA	G	T	Non-syn	G	NA	G	NA	G	NA	G	NA	G	NA
19772	pbpA	G	G	NA	G	NA	G	NA	G	NA	G	NA	A	Syn
21794	ppp	A	A	NA	A	NA	G	Non-syn	A	NA	A	NA	A	NA
21818	ppp	C	C	NA	C	NA	A	Non-syn	C	NA	C	NA	C	NA
22263	ppp	G	T	Syn	G	NA	T	Syn	G	NA	G	NA	G	NA
23173	ppp	A	A	NA	A	NA	C	Non-syn	A	NA	A	NA	A	NA
23305	Mb0019c	A	C	Syn	A	NA	A	NA	A	NA	A	NA	A	NA
23713	Mb0019c	T	C	Syn	T	NA	C	Syn	T	NA	T	NA	T	NA
24293	TB39.8	T	C	Non-syn	T	NA	C	Non-syn	T	NA	T	NA	T	NA
24533	TB39.8	C	T	Non-syn	C	NA	T	Non-syn	C	NA	C	NA	C	NA
24678	TB39.8	G	A	Non-syn	A	Non-syn	A	Non-syn	G	NA	G	NA	A	Non-syn
24761	TB39.8	C	C	NA	C	NA	T	Non-syn	C	NA	C	NA	C	NA
25287	TB39.8	G	C	Non-syn	C	Non-syn	C	Non-syn	G	NA	G	NA	C	Non-syn
26034	Mb0021c	G	G	NA	G	NA	C	Non-syn	G	NA	G	NA	G	NA
26940	NA	G	G	NA	G	NA	C	NA	G	NA	G	NA	G	NA
27008	whiB5	G	A	Non-syn	G	NA	G	NA	G	NA	G	NA	G	NA
27450	NA	G	G	NA	G	NA	A	NA	G	NA	G	NA	G	NA
27695	Mb0023	C	C	NA	T	Syn	C	NA	C	NA	C	NA	C	NA
28826	Mb0024	C	A	Syn	C	NA	C	NA	C	NA	C	NA	C	NA
29442	Mb0026	T	C	Non-syn	T	NA	C	Non-syn	T	NA	T	NA	T	NA
29979	Mb0027	C	A	Non-syn	C	NA	A	Non-syn	C	NA	C	NA	C	NA
30736	Mb0027	A	G	Syn	A	NA	G	Syn	A	NA	A	NA	A	NA
31041	Mb0027	G	G	NA	G	NA	C	Non-syn	G	NA	G	NA	G	NA
32608	Mb0030	A	C	Non-syn	A	NA	C	Non-syn	A	NA	A	NA	A	NA
33121	Mb0030	C	G	Non-syn	C	NA	C	NA	C	NA	C	NA	C	NA
33426	Mb0031	G	G	NA	G	NA	G	NA	G	NA	A	Non-syn	G	NA
33788	NA	A	G	NA	G	NA	G	NA	A	NA	G	NA	G	NA
34028	NA	C	C	NA	C	NA	T	NA	C	NA	C	NA	C	NA
35326	bioF2	C	C	NA	T	Syn	C	NA	C	NA	C	NA	C	NA
36288	bioF2	G	G	NA	G	NA	T	Syn	G	NA	G	NA	G	NA
36522	bioF2	C	C	NA	C	NA	T	Syn	C	NA	C	NA	C	NA
36596	acpA	G	A	Syn	G	NA	A	Syn	G	NA	G	NA	G	NA
36832	acpA	C	T	Non-syn	C	NA	C	NA	C	NA	C	NA	C	NA
37015	Mb0035	G	G	NA	G	NA	C	Syn	G	NA	G	NA	G	NA
39077	Mb0037c	G	G	NA	A	Non-syn	G	NA	G	NA	G	NA	G	NA
39257	Mb0037c	G	G	NA	A	Non-syn	G	NA	G	NA	G	NA	G	NA
39584	Mb0037c	G	G	NA	G	NA	G	NA	G	NA	G	NA	T	Non-syn
39742	Mb0037c	G	G	NA	G	NA	A	Syn	G	NA	G	NA	G	NA
40336	Mb0038c	G	G	NA	G	NA	G	NA	G	NA	G	NA	A	Non-syn
41225	NA	G	A	NA	G	NA	G	NA	G	NA	G	NA	G	NA
41228	NA	A	C	NA	C	NA	C	NA	A	NA	C	NA	C	NA
41437	Mb0039	T	C	Syn	C	Syn	C	Syn	T	NA	C	Syn	C	Syn
42265	Mb0040c	A	A	NA	A	NA	C	Non-syn	A	NA	A	NA	A	NA
42951	mtc28	C	C	NA	C	NA	G	Syn	C	NA	C	NA	C	NA
43157	mtc28	T	T	NA	T	NA	T	NA	T	NA	G	Non-syn	T	NA
43929	leuS	G	G	NA	G	NA	A	Syn	G	NA	G	NA	G	NA
45177	leuS	A	G	Syn	A	NA	G	Syn	A	NA	A	NA	A	NA
45633	leuS	T	C	Syn	T	NA	T	NA	T	NA	T	NA	T	NA
49989	NA	A	G	NA	G	NA	G	NA	A	NA	A	NA	G	NA
50541	ino1	C	C	NA	C	NA	T	Non-syn	C	NA	C	NA	C	NA
50750	ino1	A	A	NA	G	Non-syn	A	NA	A	NA	A	NA	A	NA
51097	ino1	G	A	Syn	G	NA	G	NA	G	NA	G	NA	G	NA
51933	Mb0049c	G	G	NA	G	NA	A	Non-syn	G	NA	G	NA	G	NA
52012	Mb0049c	T	C	Non-syn	T	NA	C	Non-syn	T	NA	T	NA	T	NA
53663	ponA1	T	C	Non-syn	T	NA	C	Non-syn	T	NA	T	NA	T	NA
53678	ponA1	C	C	NA	C	NA	C	NA	C	NA	C	NA	T	Non-syn
54378	ponA1	G	G	NA	G	NA	A	Syn	G	NA	G	NA	G	NA
56204	Mb0052	G	G	NA	G	NA	G	NA	G	NA	G	NA	A	Syn
59861	NA	A	G	NA	G	NA	G	NA	A	NA	G	NA	G	NA
62039	dnaB	G	G	NA	G	NA	A	Non-syn	G	NA	G	NA	G	NA
62357	dnaB	G	A	Non-syn	G	NA	G	NA	G	NA	G	NA	G	NA
62758	dnaB	G	A	Syn	G	NA	A	Syn	G	NA	G	NA	G	NA
63029	NA	T	C	NA	T	NA	C	NA	T	NA	T	NA	T	NA
63049	NA	G	C	NA	G	NA	C	NA	G	NA	G	NA	G	NA
65756	celA1	A	A	NA	C	Non-syn	A	NA	A	NA	A	NA	A	NA
65801	celA1	C	T	Non-syn	C	NA	C	NA	C	NA	C	NA	C	NA
65857	celA1	A	G	Non-syn	G	Non-syn	G	Non-syn	A	NA	A	NA	A	NA
69062	Mb0065	C	C	NA	T	Syn	C	NA	C	NA	C	NA	C	NA
69913	Mb0065	T	C	Non-syn	C	Non-syn	C	Non-syn	T	NA	C	Non-syn	C	Non-syn
69979	Mb0065	A	A	NA	A	NA	G	Non-syn	A	NA	A	NA	A	NA
70082	Mb0065	G	A	Syn	A	Syn	A	Syn	G	NA	A	Syn	A	Syn
70257	Mb0065	T	T	NA	T	NA	G	Non-syn	T	NA	T	NA	T	NA
70612	Mb0065	G	A	Non-syn	G	NA	G	NA	G	NA	G	NA	G	NA
70806	Mb0065	G	G	NA	G	NA	A	Non-syn	G	NA	G	NA	G	NA
71326	Mb0065	C	C	NA	C	NA	G	Non-syn	C	NA	C	NA	C	NA
71758	NA	T	C	NA	T	NA	C	NA	T	NA	T	NA	T	NA
73200	icd2	C	T	Non-syn	C	NA	C	NA	C	NA	C	NA	C	NA
74119	icd2	T	C	Syn	T	NA	C	Syn	T	NA	T	NA	T	NA
74188	icd2	G	G	NA	G	NA	C	Non-syn	G	NA	G	NA	G	NA
75836	Mb0069	A	G	Non-syn	A	NA	A	NA	A	NA	A	NA	A	NA
75967	Mb0069	C	C	NA	C	NA	G	Non-syn	C	NA	C	NA	C	NA
76174	Mb0069	C	G	Non-syn	C	NA	C	NA	C	NA	C	NA	C	NA
78130	glyA2	C	C	NA	C	NA	T	Non-syn	C	NA	C	NA	C	NA
79047	NA	A	A	NA	A	NA	A	NA	A	NA	G	NA	A	NA
79330	NA	T	T	NA	T	NA	T	NA	T	NA	G	NA	T	NA
79388	NA	C	G	NA	C	NA	G	NA	C	NA	C	NA	C	NA
80169	Mb0072	T	C	Syn	T	NA	C	Syn	T	NA	T	NA	T	NA
80652	NA	G	G	NA	G	NA	C	NA	G	NA	G	NA	G	NA
84273	Mb0077	T	G	Syn	T	NA	T	NA	T	NA	T	NA	T	NA
85007	Mb0077	A	A	NA	G	Non-syn	A	NA	A	NA	A	NA	A	NA
86899	Mb0080	G	A	Non-syn	G	NA	A	Non-syn	G	NA	G	NA	G	NA
87114	Mb0080	T	T	NA	C	Syn	T	NA	T	NA	T	NA	T	NA
89148	Mb0083	T	G	Non-syn	T	NA	T	NA	T	NA	T	NA	T	NA
89159	Mb0083	C	C	NA	T	Non-syn	C	NA	C	NA	C	NA	C	NA
89235	Mb0083	T	T	NA	T	NA	G	Non-syn	T	NA	T	NA	T	NA
89570	NA	T	T	NA	T	NA	C	NA	T	NA	T	NA	T	NA
90179	Mb0085	G	G	NA	G	NA	A	Non-syn	G	NA	G	NA	G	NA
90964	Mb0086	T	C	Non-syn	C	Non-syn	C	Non-syn	T	NA	T	NA	C	Non-syn
91036	Mb0086	C	T	Non-syn	C	NA	C	NA	C	NA	C	NA	C	NA
91106	Mb0086	C	C	NA	C	NA	T	Syn	C	NA	C	NA	C	NA
92051	Mb0086	T	G	Non-syn	T	NA	T	NA	T	NA	T	NA	T	NA
92234	Mb0086	G	G	NA	G	NA	T	Syn	G	NA	G	NA	G	NA
92357	Mb0086	T	A	Non-syn	T	NA	A	Non-syn	T	NA	T	NA	T	NA
94338	hycQ	C	T	Non-syn	C	NA	T	Non-syn	C	NA	C	NA	C	NA
95559	hycE	C	C	NA	C	NA	C	NA	C	NA	C	NA	A	Non-syn
96136	hycE	A	G	Non-syn	A	NA	G	Non-syn	A	NA	A	NA	A	NA
97471	Mb0091	A	A	NA	A	NA	A	NA	G	Syn	A	NA	A	NA
97731	NA	C	C	NA	C	NA	T	NA	C	NA	C	NA	C	NA
97891	Mb0092	C	T	Syn	C	NA	C	NA	C	NA	C	NA	C	NA
98567	Mb0093	G	T	Non-syn	G	NA	G	NA	G	NA	G	NA	G	NA
99336	NA	T	C	NA	T	NA	C	NA	T	NA	T	NA	T	NA
100624	ctpA	G	G	NA	G	NA	A	Non-syn	G	NA	G	NA	G	NA
103635	Mb0096c	G	G	NA	G	NA	A	Non-syn	G	NA	G	NA	G	NA
103811	Mb0097c	C	G	Non-syn	C	NA	G	Non-syn	C	NA	C	NA	C	NA
103813	Mb0097c	A	G	Non-syn	A	NA	G	Non-syn	A	NA	A	NA	A	NA
103814	Mb0097c	C	G	Syn	C	NA	G	Syn	C	NA	C	NA	C	NA
105903	PPE1	T	C	Non-syn	T	NA	C	Non-syn	T	NA	T	NA	T	NA
106253	PPE1	G	A	Syn	G	NA	G	NA	G	NA	G	NA	G	NA
106370	PPE1	A	A	NA	A	NA	C	Syn	A	NA	A	NA	A	NA
111687	nrp	G	A	Non-syn	G	NA	G	NA	G	NA	G	NA	G	NA
114129	nrp	C	C	NA	A	Non-syn	C	NA	C	NA	C	NA	C	NA
114837	nrp	T	C	Non-syn	T	NA	T	NA	T	NA	T	NA	T	NA
115239	nrp	C	C	NA	C	NA	C	NA	C	NA	C	NA	T	Non-syn
116036	nrp	G	G	NA	G	NA	T	Syn	G	NA	G	NA	G	NA
116720	nrp	C	C	NA	C	NA	C	NA	C	NA	G	Syn	C	NA
116937	nrp	T	G	Non-syn	T	NA	T	NA	T	NA	T	NA	T	NA
118736	Mb0105	C	C	NA	C	NA	C	NA	C	NA	C	NA	T	Syn
121284	ctpB	G	A	Non-syn	G	NA	G	NA	G	NA	G	NA	G	NA
122145	ctpB	G	G	NA	G	NA	A	Non-syn	G	NA	G	NA	G	NA
122650	Mb0107	T	C	Non-syn	T	NA	C	Non-syn	T	NA	T	NA	T	NA
123556	Mb0107	C	C	NA	C	NA	T	Non-syn	C	NA	C	NA	C	NA
123878	NA	T	T	NA	T	NA	C	NA	T	NA	T	NA	T	NA
125339	Mb0109	G	A	Syn	G	NA	G	NA	G	NA	G	NA	G	NA
126079	ctpI	G	G	NA	C	Syn	G	NA	G	NA	G	NA	G	NA
126600	ctpI	A	C	Non-syn	A	NA	C	Non-syn	A	NA	A	NA	A	NA
126840	ctpI	G	G	NA	G	NA	A	Non-syn	G	NA	G	NA	G	NA
127447	ctpI	G	C	Syn	C	Syn	C	Syn	C	Syn	C	Syn	C	Syn
128301	ctpI	A	A	NA	G	Syn	A	NA	A	NA	A	NA	A	NA
130172	ctpI	A	G	Non-syn	A	NA	G	Non-syn	A	NA	A	NA	A	NA
130237	ctpI	T	C	Syn	C	Syn	C	Syn	T	NA	C	Syn	C	Syn
130410	ctpI	T	T	NA	T	NA	T	NA	T	NA	T	NA	C	Non-syn
132455	PE_PGRS1	G	G	NA	G	NA	C	Non-syn	G	NA	G	NA	G	NA
133877	NA	T	T	NA	T	NA	C	NA	T	NA	T	NA	T	NA
134052	Mb0115	C	T	Non-syn	C	NA	C	NA	C	NA	C	NA	C	NA
135436	Mb0115	G	A	Non-syn	G	NA	G	NA	G	NA	G	NA	G	NA
137223	gca	A	A	NA	A	NA	G	Syn	A	NA	A	NA	A	NA
137652	gmhA	A	G	Non-syn	A	NA	A	NA	A	NA	A	NA	A	NA
138339	Mb0118	A	G	Non-syn	A	NA	G	Non-syn	A	NA	A	NA	A	NA
139796	NA	C	C	NA	C	NA	T	NA	C	NA	C	NA	C	NA
140684	Mb0120c	C	T	Non-syn	C	NA	C	NA	C	NA	C	NA	C	NA
141301	oxyS	C	T	Non-syn	C	NA	C	NA	C	NA	C	NA	C	NA
142981	oxcA	C	C	NA	C	NA	C	NA	T	Syn	C	NA	C	NA
143057	oxcA	T	T	NA	T	NA	T	NA	T	NA	T	NA	G	Non-syn
143247	oxcA	C	C	NA	C	NA	T	Non-syn	C	NA	C	NA	C	NA
144385	fadD7	C	A	Syn	C	NA	C	NA	C	NA	C	NA	C	NA
144610	fadD7	C	G	Non-syn	C	NA	C	NA	C	NA	C	NA	C	NA
146006	fusA2b	A	G	Syn	G	Syn	G	Syn	A	NA	A	NA	A	NA
146127	fusA2b	C	C	NA	C	NA	T	Non-syn	C	NA	C	NA	C	NA
147689	fusA2a	T	C	Non-syn	T	NA	T	NA	T	NA	T	NA	T	NA
147911	NA	C	A	NA	C	NA	A	NA	C	NA	C	NA	C	NA
154474	Mb0132	C	C	NA	C	NA	T	Non-syn	C	NA	C	NA	C	NA
155374	Mb0132	C	A	Syn	C	NA	C	NA	C	NA	C	NA	C	NA
155991	Mb0133	G	G	NA	G	NA	G	NA	G	NA	A	Non-syn	G	NA
159169	fadE1	A	A	NA	A	NA	A	NA	A	NA	A	NA	G	Syn
159370	fadE1	A	G	Syn	G	Syn	G	Syn	G	Syn	G	Syn	G	Syn
160535	fgd2	T	C	Non-syn	C	Non-syn	C	Non-syn	C	Non-syn	C	Non-syn	C	Non-syn
161144	Mb0138	T	G	Non-syn	T	NA	G	Non-syn	T	NA	T	NA	T	NA
161542	Mb0138	C	C	NA	A	Non-syn	C	NA	C	NA	C	NA	C	NA
162499	Mb0139-3	A	G	NA	G	NA	G	NA	A	NA	A	NA	G	NA
162530	Mb0139-3	G	A	NA	G	NA	A	NA	G	NA	G	NA	G	NA
162812	Mb0139-4	G	A	NA	G	NA	G	NA	G	NA	G	NA	G	NA
163138	Mb0140c	G	A	Non-syn	G	NA	G	NA	G	NA	G	NA	G	NA
164946	msrA	C	C	NA	C	NA	C	NA	C	NA	C	NA	T	Non-syn
165799	Mb0143	G	A	Non-syn	A	Non-syn	A	Non-syn	G	NA	A	Non-syn	A	Non-syn
166696	Mb0144	A	G	Non-syn	G	Non-syn	G	Non-syn	G	Non-syn	G	Non-syn	G	Non-syn
168719	Mb0147	G	A	Syn	G	NA	G	NA	G	NA	G	NA	G	NA
170273	Mb0148c	G	G	NA	G	NA	A	Non-syn	G	NA	G	NA	G	NA
171097	Mb0149	C	C	NA	C	NA	A	Syn	C	NA	C	NA	C	NA
171886	Mb0150	C	G	Non-syn	C	NA	C	NA	C	NA	C	NA	C	NA
171917	Mb0150	G	G	NA	G	NA	G	NA	G	NA	A	Syn	G	NA
172528	Mb0151	T	T	NA	T	NA	T	NA	T	NA	T	NA	C	Non-syn
173091	Mb0151	A	C	Syn	C	Syn	C	Syn	A	NA	A	NA	C	Syn
174992	NA	A	A	NA	A	NA	A	NA	A	NA	A	NA	G	NA
176568	Mb0154	C	C	NA	C	NA	C	NA	C	NA	C	NA	G	Non-syn
178019	PE1	G	A	Non-syn	G	NA	G	NA	G	NA	G	NA	G	NA
178047	PE1	A	A	NA	A	NA	G	Syn	A	NA	A	NA	A	NA
179424	PE1	T	C	Non-syn	T	NA	C	Non-syn	T	NA	T	NA	T	NA
181862	ptbB	C	T	Non-syn	C	NA	T	Non-syn	C	NA	C	NA	C	NA
182290	fadE2	C	C	NA	C	NA	C	NA	C	NA	T	Non-syn	C	NA
182880	fadE2	G	G	NA	G	NA	G	NA	G	NA	A	Non-syn	G	NA
183765	NA	C	T	NA	C	NA	C	NA	C	NA	C	NA	C	NA
184917	pntAb	G	A	Non-syn	G	NA	A	Non-syn	G	NA	G	NA	G	NA
187276	Mb0163	C	T	Non-syn	C	NA	C	NA	C	NA	C	NA	C	NA
188267	PE3	T	G	Non-syn	T	NA	G	Non-syn	T	NA	T	NA	T	NA
188990	PE3	C	C	NA	C	NA	T	Non-syn	C	NA	C	NA	C	NA
189999	PE4	T	T	NA	T	NA	C	Non-syn	T	NA	T	NA	T	NA
190284	PE4	T	C	Non-syn	T	NA	C	Non-syn	T	NA	T	NA	T	NA
191660	Mb0166	G	A	Syn	G	NA	G	NA	G	NA	G	NA	G	NA
192177	adhE1	A	G	Syn	G	Syn	G	Syn	A	NA	G	Syn	G	Syn
193204	adhE1	T	T	NA	C	Non-syn	T	NA	T	NA	T	NA	T	NA
194873	Mb0170c	C	C	NA	C	NA	G	Syn	C	NA	C	NA	C	NA
195507	fadD5	T	C	Non-syn	T	NA	T	NA	T	NA	T	NA	T	NA
195552	fadD5	C	C	NA	C	NA	T	Non-syn	C	NA	C	NA	C	NA
195758	fadD5	G	T	Non-syn	G	NA	T	Non-syn	G	NA	G	NA	G	NA
196834	fadD5	T	T	NA	T	NA	C	Syn	T	NA	T	NA	T	NA
198328	yrbE1B	A	C	Syn	A	NA	C	Syn	A	NA	A	NA	A	NA
198505	yrbE1B	C	A	Non-syn	C	NA	C	NA	C	NA	C	NA	C	NA
199662	mce1A	G	G	NA	G	NA	T	Non-syn	G	NA	G	NA	G	NA
199800	mce1A	T	C	Non-syn	T	NA	C	Non-syn	T	NA	T	NA	T	NA
200622	mce1B	C	C	NA	C	NA	T	Non-syn	C	NA	C	NA	C	NA
201759	mce1C	C	C	NA	C	NA	G	Non-syn	C	NA	C	NA	C	NA
202830	mce1D	C	C	NA	C	NA	C	NA	C	NA	G	Non-syn	C	NA
203831	mce1D	G	A	Syn	G	NA	G	NA	G	NA	G	NA	G	NA
206531	mce1F	C	C	NA	C	NA	T	Non-syn	C	NA	C	NA	C	NA
206676	mce1F	T	T	NA	T	NA	G	Syn	T	NA	T	NA	T	NA
208497	Mb0182	A	A	NA	G	Non-syn	A	NA	A	NA	A	NA	A	NA
208595	Mb0182	C	T	Non-syn	C	NA	C	NA	C	NA	C	NA	C	NA
210634	lprO	T	T	NA	T	NA	C	Non-syn	T	NA	T	NA	T	NA
211591	Mb0186c	C	T	Syn	C	NA	C	NA	C	NA	C	NA	C	NA
212446	NA	A	G	NA	A	NA	G	NA	A	NA	A	NA	A	NA
216168	Mb0191	G	G	NA	G	NA	G	NA	G	NA	A	Non-syn	G	NA
217971	bglS	T	T	NA	G	Non-syn	T	NA	T	NA	T	NA	T	NA
218055	bglS	G	C	Non-syn	G	NA	C	Non-syn	G	NA	G	NA	G	NA
219336	Mb0193	C	C	NA	T	Non-syn	C	NA	C	NA	C	NA	C	NA
221088	ilvD	C	C	NA	C	NA	C	NA	C	NA	C	NA	T	Syn
224135	Mb0198	C	C	NA	C	NA	T	Non-syn	C	NA	C	NA	C	NA
224634	Mb0198	T	T	NA	C	Non-syn	T	NA	T	NA	T	NA	T	NA
225516	Mb0199c	C	C	NA	C	NA	T	Non-syn	C	NA	C	NA	C	NA
225609	Mb0199c	A	G	Non-syn	A	NA	A	NA	A	NA	A	NA	A	NA
225861	Mb0199c	T	T	NA	T	NA	C	Non-syn	T	NA	T	NA	T	NA
227215	Mb0200	G	A	Non-syn	A	Non-syn	A	Non-syn	G	NA	G	NA	A	Non-syn
227291	Mb0200	C	C	NA	C	NA	T	Non-syn	C	NA	C	NA	C	NA
227738	Mb0200	T	C	Non-syn	T	NA	C	Non-syn	T	NA	T	NA	T	NA
228053	Mb0200	T	C	Non-syn	T	NA	C	Non-syn	T	NA	T	NA	T	NA
228093	Mb0200	C	G	Non-syn	C	NA	C	NA	C	NA	C	NA	C	NA
228169	Mb0200	G	A	Non-syn	G	NA	G	NA	G	NA	G	NA	G	NA
228924	Mb0200	T	C	Syn	T	NA	C	Syn	T	NA	T	NA	T	NA
231308	Mb0201	G	G	NA	G	NA	C	Syn	G	NA	G	NA	G	NA
231783	NA	C	T	NA	C	NA	T	NA	C	NA	C	NA	C	NA
232188	Mb0202	G	C	Syn	C	Syn	C	Syn	G	NA	C	Syn	C	Syn
233552	Mb0203	C	C	NA	C	NA	A	Syn	C	NA	C	NA	C	NA
233558	Mb0203	C	C	NA	C	NA	G	Non-syn	C	NA	C	NA	C	NA
234173	Mb0203	C	C	NA	T	Syn	C	NA	C	NA	C	NA	C	NA
234671	Mb0203	G	G	NA	G	NA	T	Non-syn	G	NA	G	NA	G	NA
241972	Mb0209	A	A	NA	C	Non-syn	A	NA	A	NA	A	NA	A	NA
242495	Mb0210c	G	G	NA	G	NA	C	Non-syn	G	NA	G	NA	G	NA
243794	Mb0211	G	G	NA	G	NA	A	Non-syn	G	NA	G	NA	G	NA
244589	Mb0211	C	T	Non-syn	C	NA	T	Non-syn	C	NA	C	NA	C	NA
246117	mmpL3	C	C	NA	C	NA	G	Non-syn	C	NA	C	NA	C	NA
246365	mmpL3	T	T	NA	T	NA	A	Non-syn	T	NA	T	NA	T	NA
249016	trmB	C	C	NA	C	NA	C	NA	C	NA	C	NA	T	Syn
249718	Mb0215	C	C	NA	C	NA	T	Non-syn	C	NA	C	NA	C	NA
251771	Mb0216	A	A	NA	A	NA	G	Non-syn	A	NA	A	NA	A	NA
251865	NA	C	C	NA	C	NA	T	NA	C	NA	C	NA	C	NA
253228	pckA	C	C	NA	T	Syn	C	NA	C	NA	C	NA	C	NA
254704	nadR	C	G	Non-syn	C	NA	C	NA	C	NA	C	NA	C	NA
256378	fadD4	C	C	NA	C	NA	G	Non-syn	C	NA	C	NA	C	NA
258353	fadE3	T	T	NA	G	Syn	T	NA	T	NA	T	NA	T	NA
259127	NA	A	A	NA	A	NA	C	NA	A	NA	A	NA	A	NA
260507	lipW	T	T	NA	T	NA	G	Non-syn	T	NA	T	NA	T	NA
260835	lipW	C	T	Syn	C	NA	C	NA	C	NA	C	NA	C	NA
261791	Mb0224	G	A	Non-syn	G	NA	G	NA	G	NA	G	NA	G	NA
262094	Mb0224	C	C	NA	C	NA	T	Non-syn	C	NA	C	NA	C	NA
262385	Mb0224	A	G	Non-syn	A	NA	G	Non-syn	A	NA	A	NA	A	NA
264246	lipC	T	T	NA	C	Non-syn	T	NA	T	NA	T	NA	T	NA
265183	Mb0228c	A	G	Syn	G	Syn	G	Syn	A	NA	A	NA	G	Syn
265653	Mb0228c	A	G	Non-syn	A	NA	G	Non-syn	A	NA	A	NA	A	NA
265675	Mb0228c	T	T	NA	T	NA	T	NA	T	NA	C	Syn	T	NA
266601	Mb0229c	C	G	Non-syn	C	NA	G	Non-syn	C	NA	C	NA	C	NA
268360	Mb0231c	G	G	NA	G	NA	G	NA	G	NA	T	Non-syn	G	NA
269989	Mb0232c	T	C	Non-syn	C	Non-syn	C	Non-syn	T	NA	T	NA	C	Non-syn
270630	Mb0232c	C	A	Syn	C	NA	C	NA	C	NA	C	NA	C	NA
271077	Mb0232c	C	G	Non-syn	C	NA	G	Non-syn	C	NA	C	NA	C	NA
271882	Mb0233	G	G	NA	G	NA	C	Syn	G	NA	G	NA	G	NA
273691	php	T	T	NA	T	NA	G	Non-syn	T	NA	T	NA	T	NA
273705	php	C	T	Non-syn	C	NA	C	NA	C	NA	C	NA	C	NA
274687	fadE4	C	T	Syn	C	NA	C	NA	C	NA	C	NA	C	NA
276089	NA	T	T	NA	T	NA	T	NA	T	NA	C	NA	T	NA
276186	NA	T	G	NA	T	NA	G	NA	T	NA	T	NA	T	NA
277005	nrdB	G	G	NA	G	NA	C	Non-syn	G	NA	G	NA	G	NA
280861	Mb0240c	G	T	Syn	G	NA	G	NA	G	NA	G	NA	G	NA
281417	Mb0241c	C	G	Syn	C	NA	C	NA	C	NA	C	NA	C	NA
281938	Mb0241c	C	C	NA	C	NA	T	Non-syn	C	NA	C	NA	C	NA
282208	Mb0241c	C	T	Non-syn	C	NA	T	Non-syn	C	NA	C	NA	C	NA
283942	Mb0241c	C	T	Non-syn	C	NA	T	Non-syn	C	NA	C	NA	C	NA
284096	Mb0241c	C	C	NA	C	NA	A	Syn	C	NA	C	NA	C	NA
284195	Mb0241c	G	G	NA	G	NA	A	Syn	G	NA	G	NA	G	NA
285894	lpqI	T	G	Non-syn	T	NA	G	Non-syn	T	NA	T	NA	T	NA
287276	Mb0244	T	C	Syn	C	Syn	C	Syn	T	NA	T	NA	T	NA
287759	Mb0246	T	T	NA	T	NA	G	Non-syn	T	NA	T	NA	T	NA
288778	Mb0247c	T	C	Syn	C	Syn	C	Syn	T	NA	T	NA	T	NA
291260	fadA2	A	A	NA	A	NA	A	NA	A	NA	G	Non-syn	A	NA
292452	fadE5	C	C	NA	T	Non-syn	C	NA	C	NA	C	NA	C	NA
292523	fadE5	G	T	Non-syn	G	NA	T	Non-syn	G	NA	G	NA	G	NA
292778	fadE5	C	T	Non-syn	C	NA	T	Non-syn	C	NA	C	NA	C	NA
293100	fadE5	G	A	Non-syn	G	NA	G	NA	G	NA	G	NA	G	NA
294180	NA	C	A	NA	C	NA	A	NA	C	NA	C	NA	C	NA
295519	Mb0252	T	C	Non-syn	C	Non-syn	C	Non-syn	T	NA	C	Non-syn	C	Non-syn
300012	NA	T	T	NA	T	NA	C	NA	T	NA	T	NA	T	NA
300481	NA	T	T	NA	T	NA	T	NA	T	NA	T	NA	G	NA
300583	hsp	T	G	Non-syn	T	NA	T	NA	T	NA	T	NA	T	NA
301364	nirB	T	T	NA	T	NA	C	Syn	T	NA	T	NA	T	NA
303227	nirB	C	C	NA	C	NA	C	NA	C	NA	C	NA	T	Syn
303248	nirB	G	G	NA	G	NA	A	Syn	G	NA	G	NA	G	NA
305428	cobQ1	T	C	Syn	T	NA	C	Syn	T	NA	T	NA	T	NA
306919	PPE2	C	T	Syn	C	NA	C	NA	C	NA	C	NA	C	NA
308090	NA	T	T	NA	T	NA	C	NA	T	NA	T	NA	T	NA
308454	NA	T	C	NA	T	NA	T	NA	T	NA	T	NA	T	NA
308457	NA	G	A	NA	G	NA	G	NA	G	NA	G	NA	G	NA
309298	Mb0265c	A	A	NA	A	NA	G	Non-syn	A	NA	A	NA	A	NA
309938	Mb0266c	T	T	NA	T	NA	G	Syn	T	NA	T	NA	T	NA
311176	narK3	A	G	Syn	A	NA	G	Syn	A	NA	A	NA	A	NA
311411	narK3	C	C	NA	T	Syn	C	NA	C	NA	C	NA	C	NA
311446	narK3	G	T	Non-syn	G	NA	G	NA	G	NA	G	NA	G	NA
312194	narK3	A	G	Syn	A	NA	G	Syn	A	NA	A	NA	A	NA
313394	Mb0269c	C	A	Non-syn	C	NA	C	NA	C	NA	C	NA	C	NA
314891	Mb0271c	T	T	NA	C	Non-syn	T	NA	T	NA	T	NA	T	NA
316393	oplA	C	C	NA	T	Syn	C	NA	C	NA	C	NA	C	NA
318394	oplA	C	C	NA	C	NA	C	NA	A	Syn	C	NA	C	NA
318505	oplA	G	G	NA	G	NA	A	Syn	G	NA	G	NA	G	NA
321009	narU	T	C	Syn	C	Syn	C	Syn	T	NA	T	NA	C	Syn
321631	NA	G	G	NA	G	NA	A	NA	G	NA	G	NA	G	NA
323227	fadD2	C	C	NA	G	Non-syn	C	NA	C	NA	C	NA	C	NA
323830	fadD2	C	C	NA	C	NA	T	Syn	C	NA	C	NA	C	NA
324105	fadD2	A	A	NA	A	NA	A	NA	A	NA	G	Non-syn	A	NA
325637	fadE6	T	C	Non-syn	T	NA	T	NA	T	NA	T	NA	T	NA
326757	fadE6	A	A	NA	A	NA	A	NA	G	Syn	A	NA	A	NA
327543	Mb0278c	A	G	Non-syn	G	Non-syn	G	Non-syn	A	NA	A	NA	G	Non-syn
329913	Mb0281c	A	A	NA	A	NA	G	Non-syn	A	NA	A	NA	A	NA
329975	Mb0281c	G	G	NA	G	NA	G	NA	G	NA	G	NA	A	Syn
331537	NA	C	C	NA	C	NA	G	NA	C	NA	C	NA	C	NA
331617	NA	G	G	NA	G	NA	A	NA	G	NA	G	NA	G	NA
331673	NA	A	A	NA	G	NA	A	NA	A	NA	A	NA	A	NA
331719	NA	G	G	NA	G	NA	C	NA	G	NA	G	NA	G	NA
331842	PE_PGRS3a	G	G	NA	C	Syn	G	NA	G	NA	G	NA	G	NA
331845	PE_PGRS3a	T	T	NA	C	Syn	T	NA	T	NA	T	NA	T	NA
332769	PE_PGRS3a	G	C	Syn	G	NA	G	NA	G	NA	G	NA	G	NA
338795	PE_PGRS4	G	A	Syn	G	NA	G	NA	G	NA	G	NA	G	NA
339839	PE_PGRS4	C	T	Syn	C	NA	C	NA	C	NA	C	NA	C	NA
340345	NA	T	T	NA	C	NA	T	NA	T	NA	T	NA	T	NA
341134	PPE3	G	A	Non-syn	G	NA	G	NA	G	NA	G	NA	G	NA
341374	PPE3	C	C	NA	C	NA	T	Non-syn	C	NA	C	NA	C	NA
341714	PPE3	T	C	Non-syn	T	NA	T	NA	T	NA	T	NA	T	NA
343148	Mb0290	C	C	NA	C	NA	A	Non-syn	C	NA	C	NA	C	NA
343287	Mb0290	T	T	NA	T	NA	T	NA	T	NA	C	Syn	T	NA
344283	Mb0290	C	C	NA	C	NA	G	Syn	C	NA	C	NA	C	NA
345959	Mb0291	A	G	Non-syn	A	NA	A	NA	A	NA	A	NA	A	NA
346206	Mb0291	G	G	NA	G	NA	G	NA	G	NA	A	Non-syn	G	NA
347036	Mb0292	A	A	NA	G	Non-syn	A	NA	A	NA	A	NA	A	NA
347277	Mb0292	G	G	NA	G	NA	C	Non-syn	G	NA	G	NA	G	NA
351491	PPE4	C	C	NA	C	NA	G	Syn	C	NA	C	NA	C	NA
351859	PPE4	C	A	Non-syn	C	NA	C	NA	C	NA	C	NA	C	NA
353060	esxH	G	T	Non-syn	G	NA	G	NA	G	NA	G	NA	G	NA
355282	Mb0298	A	G	Non-syn	A	NA	G	Non-syn	A	NA	A	NA	A	NA
357530	Mb0300	G	G	NA	G	NA	A	Non-syn	G	NA	G	NA	G	NA
358280	Mb0301c	C	C	NA	T	Non-syn	C	NA	C	NA	C	NA	C	NA
359253	tam	C	T	Syn	C	NA	C	NA	C	NA	C	NA	C	NA
361587	Mb0304c	C	T	Non-syn	C	NA	C	NA	C	NA	C	NA	C	NA
362163	NA	C	T	NA	C	NA	T	NA	C	NA	C	NA	C	NA
364560	Mb0307	A	G	Non-syn	G	Non-syn	G	Non-syn	A	NA	G	Non-syn	G	Non-syn
364804	Mb0307	T	C	Syn	C	Syn	C	Syn	C	Syn	C	Syn	C	Syn
365368	Mb0309	G	A	Non-syn	G	NA	G	NA	G	NA	G	NA	G	NA
366022	Mb0310	T	C	Non-syn	C	Non-syn	C	Non-syn	T	NA	C	Non-syn	C	Non-syn
367778	PPE5	C	T	Non-syn	C	NA	T	Non-syn	C	NA	C	NA	C	NA
368518	PPE5	A	A	NA	A	NA	G	Non-syn	A	NA	A	NA	A	NA
369200	PPE5	T	T	NA	T	NA	C	Non-syn	T	NA	T	NA	T	NA
369429	PPE5	A	G	Syn	A	NA	A	NA	A	NA	A	NA	A	NA
373944	PPE6	C	C	NA	C	NA	A	Non-syn	C	NA	C	NA	C	NA
375682	PPE6	T	T	NA	T	NA	T	NA	T	NA	T	NA	G	Non-syn
375696	PPE6	C	C	NA	T	Non-syn	C	NA	C	NA	C	NA	C	NA
375701	PPE6	C	C	NA	G	Syn	C	NA	C	NA	C	NA	C	NA
375703	PPE6	G	G	NA	T	Non-syn	G	NA	G	NA	G	NA	G	NA
377804	Mb0315c	C	C	NA	C	NA	T	Syn	C	NA	C	NA	C	NA
379062	Mb0317	G	A	Syn	G	NA	G	NA	G	NA	G	NA	G	NA
379434	Mb0317	G	A	Syn	G	NA	G	NA	G	NA	G	NA	G	NA
381264	Mb0319	C	T	Non-syn	C	NA	C	NA	C	NA	C	NA	C	NA
382060	Mb0320	G	G	NA	G	NA	A	Non-syn	G	NA	G	NA	G	NA
383273	Mb0320	T	T	NA	T	NA	C	Non-syn	T	NA	T	NA	T	NA
383519	NA	T	T	NA	T	NA	C	NA	T	NA	T	NA	T	NA
384021	Mb0322c	G	A	Non-syn	G	NA	A	Non-syn	G	NA	G	NA	G	NA
385410	Mb0323	C	C	NA	C	NA	A	Non-syn	C	NA	C	NA	C	NA
387090	NA	C	T	NA	C	NA	T	NA	C	NA	C	NA	C	NA
387462	Mb0326c	G	G	NA	G	NA	C	Non-syn	G	NA	G	NA	G	NA
390159	dcd	G	A	Non-syn	G	NA	A	Non-syn	G	NA	G	NA	G	NA
391858	Mb0331c	C	C	NA	C	NA	T	Non-syn	C	NA	C	NA	C	NA
392883	Mb0332	G	G	NA	G	NA	A	Non-syn	G	NA	G	NA	G	NA
393291	Mb0333	C	C	NA	C	NA	T	Non-syn	C	NA	C	NA	C	NA
393536	Mb0333	G	A	Syn	G	NA	A	Syn	G	NA	G	NA	G	NA
394778	cyp135A1	A	G	Non-syn	A	NA	G	Non-syn	A	NA	A	NA	A	NA
394814	cyp135A1	C	G	Non-syn	C	NA	C	NA	C	NA	C	NA	C	NA
395930	Mb0336c	G	A	Non-syn	G	NA	G	NA	G	NA	G	NA	G	NA
395965	Mb0336c	G	C	Non-syn	G	NA	C	Non-syn	G	NA	G	NA	G	NA
398416	NA	T	C	NA	T	NA	C	NA	T	NA	T	NA	T	NA
399064	Mb0339	G	A	Non-syn	G	NA	A	Non-syn	G	NA	G	NA	G	NA
399404	Mb0340	G	T	Non-syn	G	NA	G	NA	G	NA	G	NA	G	NA
400611	PE6	G	A	Non-syn	G	NA	G	NA	G	NA	G	NA	G	NA
400690	PE6	T	T	NA	G	Non-syn	T	NA	T	NA	T	NA	T	NA
403911	aspC	G	A	Syn	G	NA	G	NA	G	NA	G	NA	G	NA
405010	Mb0345c	A	A	NA	A	NA	G	Non-syn	A	NA	A	NA	A	NA
405356	Mb0345c	C	C	NA	C	NA	T	Non-syn	C	NA	C	NA	C	NA
405886	Mb0345c	G	G	NA	G	NA	G	NA	G	NA	C	Non-syn	G	NA
406304	Mb0345c	G	T	Non-syn	G	NA	G	NA	G	NA	G	NA	G	NA
406818	Mb0345c	A	A	NA	A	NA	C	Syn	A	NA	A	NA	A	NA
406884	NA	G	G	NA	G	NA	C	NA	G	NA	G	NA	G	NA
408537	Mb0346c	T	T	NA	C	Syn	T	NA	T	NA	T	NA	T	NA
409545	NA	G	G	NA	A	NA	G	NA	G	NA	G	NA	G	NA
412036	iniA	C	T	Non-syn	C	NA	C	NA	C	NA	C	NA	C	NA
412130	iniA	G	A	Non-syn	G	NA	A	Non-syn	G	NA	G	NA	G	NA
413310	iniA	G	G	NA	G	NA	T	Non-syn	G	NA	G	NA	G	NA
415516	lpqJ	T	T	NA	T	NA	C	Syn	T	NA	T	NA	T	NA
420773	NA	A	C	NA	A	NA	A	NA	A	NA	A	NA	A	NA
421037	dnaK	G	G	NA	G	NA	A	Syn	G	NA	G	NA	G	NA
422722	dnaK	A	G	Non-syn	A	NA	A	NA	A	NA	A	NA	A	NA
423408	grpE	T	C	Non-syn	T	NA	C	Non-syn	T	NA	T	NA	T	NA
423774	dnaJ1	C	C	NA	C	NA	T	Syn	C	NA	C	NA	C	NA
424291	dnaJ1	G	A	Non-syn	G	NA	G	NA	G	NA	G	NA	G	NA
424318	dnaJ1	A	A	NA	G	Non-syn	A	NA	A	NA	A	NA	A	NA
424673	hspR	G	G	NA	G	NA	G	NA	C	Syn	G	NA	G	NA
425964	PPE8	A	A	NA	A	NA	T	Non-syn	A	NA	A	NA	A	NA
427213	PPE8	G	T	Non-syn	G	NA	G	NA	G	NA	G	NA	G	NA
427941	PPE8	C	C	NA	C	NA	A	Non-syn	C	NA	C	NA	C	NA
428488	PPE8	G	T	Syn	G	NA	T	Syn	G	NA	G	NA	G	NA
429715	PPE8	T	T	NA	T	NA	C	Syn	T	NA	T	NA	T	NA
430077	PPE8	C	T	Non-syn	T	Non-syn	T	Non-syn	C	NA	T	Non-syn	T	Non-syn
431670	PPE8	C	T	Non-syn	C	NA	C	NA	C	NA	C	NA	C	NA
438482	Mb0365	C	G	Syn	G	Syn	G	Syn	C	NA	G	Syn	G	Syn
439288	Mb0366	A	A	NA	A	NA	G	Non-syn	A	NA	A	NA	A	NA
441762	mgtE	C	T	Non-syn	T	Non-syn	T	Non-syn	C	NA	T	Non-syn	T	Non-syn
442908	fba	T	C	Non-syn	T	NA	T	NA	T	NA	T	NA	T	NA
443763	Mb0371	T	T	NA	T	NA	T	NA	T	NA	T	NA	G	Non-syn
443988	Mb0371	C	A	Non-syn	C	NA	A	Non-syn	C	NA	C	NA	C	NA
444576	Mb0372c	A	C	Syn	A	NA	C	Syn	A	NA	A	NA	A	NA
444600	Mb0372c	C	T	Syn	C	NA	C	NA	C	NA	C	NA	C	NA
444914	Mb0372c	G	A	Syn	G	NA	G	NA	G	NA	G	NA	G	NA
446432	Mb0375c	T	C	Non-syn	C	Non-syn	C	Non-syn	T	NA	T	NA	T	NA
446754	Mb0375c	C	T	Syn	C	NA	C	NA	C	NA	C	NA	C	NA
446797	Mb0375c	T	T	NA	T	NA	C	Non-syn	T	NA	T	NA	T	NA
448459	Mb0377c	T	T	NA	T	NA	C	Non-syn	T	NA	T	NA	T	NA
449922	Mb0379c	T	C	Non-syn	C	Non-syn	C	Non-syn	T	NA	C	Non-syn	C	Non-syn
450115	Mb0379c	C	A	Syn	C	NA	C	NA	C	NA	C	NA	C	NA
451132	Mb0380c	T	C	Syn	T	NA	C	Syn	T	NA	T	NA	T	NA
451165	Mb0380c	C	T	Syn	C	NA	C	NA	C	NA	C	NA	C	NA
452456	Mb0380c	G	A	Non-syn	G	NA	A	Non-syn	G	NA	G	NA	G	NA
452844	Mb0381c	T	C	Syn	T	NA	C	Syn	T	NA	T	NA	T	NA
453095	Mb0381c	C	A	Non-syn	C	NA	C	NA	C	NA	C	NA	C	NA
453747	Mb0382c	T	C	Non-syn	T	NA	T	NA	T	NA	T	NA	T	NA
455312	Mb0383c	C	C	NA	C	NA	T	Syn	C	NA	C	NA	C	NA
456342	Mb0384	G	G	NA	G	NA	C	Non-syn	G	NA	G	NA	G	NA
456346	Mb0384	C	C	NA	C	NA	T	Syn	C	NA	C	NA	C	NA
458389	Mb0388c	G	T	Non-syn	G	NA	G	NA	G	NA	G	NA	G	NA
458469	Mb0388c	G	G	NA	G	NA	T	Syn	G	NA	G	NA	G	NA
459299	pyrE	G	G	NA	G	NA	A	Syn	G	NA	G	NA	G	NA
462836	clpB	C	C	NA	C	NA	C	NA	C	NA	C	NA	G	Non-syn
467343	Mb0393	C	T	Syn	T	Syn	T	Syn	T	Syn	T	Syn	T	Syn
467402	Mb0393	C	A	Non-syn	A	Non-syn	A	Non-syn	C	NA	A	Non-syn	A	Non-syn
467839	PPE9	G	G	NA	G	NA	G	NA	G	NA	G	NA	T	Syn
467940	PPE9	C	C	NA	T	Non-syn	C	NA	C	NA	C	NA	C	NA
468535	PPE9	C	C	NA	C	NA	G	Syn	C	NA	C	NA	C	NA
468545	PPE9	G	G	NA	G	NA	C	Non-syn	G	NA	G	NA	G	NA
468565	PPE9	C	C	NA	C	NA	G	Non-syn	C	NA	C	NA	C	NA
468576	PPE9	C	C	NA	C	NA	A	Non-syn	C	NA	C	NA	C	NA
468583	PPE9	C	C	NA	C	NA	A	Non-syn	C	NA	C	NA	C	NA
468596	PPE9	G	T	Non-syn	G	NA	T	Non-syn	G	NA	G	NA	G	NA
468604	PPE9	C	C	NA	C	NA	G	Non-syn	C	NA	C	NA	C	NA
468609	PPE9	C	C	NA	C	NA	T	Non-syn	C	NA	C	NA	C	NA
468640	PPE9	G	G	NA	G	NA	T	Syn	G	NA	G	NA	G	NA
468657	PPE9	T	T	NA	T	NA	G	Non-syn	T	NA	T	NA	T	NA
469376	purT	G	G	NA	G	NA	A	Non-syn	G	NA	G	NA	G	NA
469411	purT	G	A	Non-syn	G	NA	G	NA	G	NA	G	NA	G	NA
470091	purT	C	T	Syn	C	NA	C	NA	C	NA	C	NA	C	NA
470348	purT	C	T	Non-syn	C	NA	T	Non-syn	C	NA	C	NA	C	NA
472937	ndhA	G	A	Non-syn	G	NA	A	Non-syn	G	NA	G	NA	G	NA
474508	Mb0399	G	G	NA	G	NA	G	NA	G	NA	G	NA	A	Non-syn
474553	Mb0399	G	T	Non-syn	G	NA	G	NA	G	NA	G	NA	G	NA
474708	Mb0399	A	G	Syn	A	NA	G	Syn	A	NA	A	NA	A	NA
476197	Mb0401	C	C	NA	C	NA	T	Non-syn	C	NA	C	NA	C	NA
476990	Mb0403	C	G	Non-syn	C	NA	C	NA	C	NA	C	NA	C	NA
477048	Mb0403	A	A	NA	A	NA	A	NA	A	NA	C	Non-syn	A	NA
477053	Mb0403	A	C	Syn	A	NA	A	NA	A	NA	A	NA	A	NA
477054	Mb0403	G	A	Non-syn	G	NA	G	NA	G	NA	G	NA	G	NA
477056	Mb0403	G	C	Syn	G	NA	G	NA	G	NA	G	NA	G	NA
477071	Mb0403	C	T	Syn	C	NA	C	NA	C	NA	C	NA	C	NA
477073	Mb0403	A	G	Non-syn	A	NA	A	NA	A	NA	A	NA	A	NA
477601	NA	G	T	NA	G	NA	G	NA	G	NA	G	NA	G	NA
478653	lpqK	T	C	Non-syn	T	NA	T	NA	T	NA	T	NA	T	NA
482898	mmpL1a	G	A	Non-syn	G	NA	A	Non-syn	G	NA	G	NA	G	NA
484436	mmpS1	T	T	NA	T	NA	T	NA	T	NA	T	NA	C	Non-syn
484953	NA	G	G	NA	G	NA	T	NA	G	NA	G	NA	G	NA
485256	fadD30	G	A	Non-syn	G	NA	A	Non-syn	G	NA	G	NA	G	NA
485892	fadD30	G	G	NA	T	Non-syn	G	NA	G	NA	G	NA	G	NA
488779	pks6b	A	A	NA	A	NA	A	NA	A	NA	A	NA	G	Non-syn
488897	pks6b	G	T	Syn	T	Syn	T	Syn	G	NA	T	Syn	T	Syn
490019	pks6b	T	T	NA	T	NA	C	Syn	T	NA	T	NA	T	NA
490533	pks6b	G	A	Non-syn	G	NA	G	NA	G	NA	G	NA	G	NA
490878	pks6b	G	A	Non-syn	A	Non-syn	A	Non-syn	G	NA	A	Non-syn	A	Non-syn
490954	pks6b	C	C	NA	C	NA	G	Non-syn	C	NA	C	NA	C	NA
491417	Mb0414c	G	A	Non-syn	G	NA	G	NA	G	NA	G	NA	G	NA
492687	fgd1	A	G	Non-syn	A	NA	A	NA	A	NA	A	NA	A	NA
492761	fgd1	C	C	NA	C	NA	T	Syn	C	NA	C	NA	C	NA
493169	pta	C	C	NA	C	NA	G	Non-syn	C	NA	C	NA	C	NA
494210	pta	C	C	NA	C	NA	C	NA	C	NA	C	NA	T	Non-syn
495046	ackA	G	G	NA	G	NA	G	NA	G	NA	T	Non-syn	G	NA
495289	ackA	C	C	NA	T	Syn	C	NA	C	NA	C	NA	C	NA
495704	ackA	C	C	NA	C	NA	A	Syn	C	NA	C	NA	C	NA
495934	ackA	C	A	Non-syn	C	NA	C	NA	C	NA	C	NA	C	NA
496127	pknG	G	T	Non-syn	G	NA	G	NA	G	NA	G	NA	G	NA
497362	pknG	C	T	Syn	C	NA	C	NA	C	NA	C	NA	C	NA
497719	pknG	C	G	Syn	C	NA	C	NA	C	NA	C	NA	C	NA
498127	pknG	T	C	Syn	T	NA	C	Syn	T	NA	T	NA	T	NA
498516	glnH	C	C	NA	C	NA	C	NA	C	NA	C	NA	T	Syn
499550	Mb0420c	G	G	NA	G	NA	A	Syn	G	NA	G	NA	G	NA
499576	Mb0420c	A	A	NA	A	NA	C	Non-syn	A	NA	A	NA	A	NA
502639	thiO	T	C	Non-syn	C	Non-syn	C	Non-syn	T	NA	T	NA	C	Non-syn
503608	thiG	G	G	NA	G	NA	C	Non-syn	G	NA	G	NA	G	NA
504373	NA	C	C	NA	C	NA	G	NA	C	NA	C	NA	C	NA
506321	lpqM	G	G	NA	A	Non-syn	G	NA	G	NA	G	NA	G	NA
506993	lpqM	A	A	NA	A	NA	G	Non-syn	A	NA	A	NA	A	NA
507929	Mb0428c	T	C	Non-syn	C	Non-syn	C	Non-syn	T	NA	C	Non-syn	C	Non-syn
509008	thiD	C	T	Syn	C	NA	C	NA	C	NA	C	NA	C	NA
511122	thiC	G	T	Non-syn	G	NA	G	NA	G	NA	G	NA	G	NA
512537	ctpH	G	G	NA	G	NA	T	Syn	G	NA	G	NA	G	NA
512541	ctpH	C	C	NA	C	NA	C	NA	C	NA	T	Non-syn	C	NA
514276	ctpH	C	C	NA	C	NA	T	Non-syn	C	NA	C	NA	C	NA
515117	ctpH	C	T	Syn	C	NA	C	NA	C	NA	C	NA	C	NA
515676	ctpH	G	G	NA	G	NA	T	Non-syn	G	NA	G	NA	G	NA
515909	ctpH	G	A	Syn	G	NA	G	NA	G	NA	G	NA	G	NA
516340	ctpH	T	C	Non-syn	T	NA	T	NA	T	NA	T	NA	T	NA
518377	Mb0436c	C	C	NA	C	NA	T	Non-syn	C	NA	C	NA	C	NA
518430	Mb0436c	G	G	NA	G	NA	A	Syn	G	NA	G	NA	G	NA
519185	def	G	T	Syn	G	NA	G	NA	G	NA	G	NA	G	NA
519412	def	T	C	Non-syn	C	Non-syn	C	Non-syn	T	NA	C	Non-syn	C	Non-syn
520204	Mb0439	G	G	NA	G	NA	T	Non-syn	G	NA	G	NA	G	NA
520350	Mb0439	G	G	NA	G	NA	A	Non-syn	G	NA	G	NA	G	NA
520825	sodC	A	G	Syn	G	Syn	G	Syn	A	NA	A	NA	G	Syn
522338	Mb0441	C	T	Syn	C	NA	T	Syn	C	NA	C	NA	C	NA
523100	Mb0442	G	G	NA	G	NA	A	Non-syn	G	NA	G	NA	G	NA
523707	Mb0443c	G	A	Non-syn	G	NA	G	NA	G	NA	G	NA	G	NA
525821	pssA	G	A	Non-syn	G	NA	G	NA	G	NA	G	NA	G	NA
525910	pssA	A	A	NA	A	NA	C	Non-syn	A	NA	A	NA	A	NA
527274	moeA2	G	A	Non-syn	G	NA	G	NA	G	NA	G	NA	G	NA
527425	moeA2	G	A	Non-syn	G	NA	G	NA	G	NA	G	NA	G	NA
528335	moeA2	G	G	NA	G	NA	C	Non-syn	G	NA	G	NA	G	NA
529373	NA	A	A	NA	A	NA	C	NA	A	NA	A	NA	A	NA
530166	groEL	C	G	Syn	C	NA	C	NA	C	NA	C	NA	C	NA
532560	PPE10	G	A	Non-syn	G	NA	G	NA	G	NA	G	NA	G	NA
533116	PPE10	C	C	NA	C	NA	T	Non-syn	C	NA	C	NA	C	NA
533211	NA	T	C	NA	T	NA	C	NA	T	NA	T	NA	T	NA
533946	NA	G	C	NA	G	NA	G	NA	G	NA	G	NA	G	NA
534258	Mb0452c	T	C	Non-syn	T	NA	C	Non-syn	T	NA	T	NA	T	NA
534489	Mb0452c	T	C	Non-syn	T	NA	C	Non-syn	T	NA	T	NA	T	NA
535413	sigK	C	C	NA	T	Non-syn	C	NA	C	NA	C	NA	C	NA
535446	NA	A	A	NA	A	NA	T	NA	A	NA	A	NA	A	NA
539781	mmpL4	C	T	Syn	C	NA	C	NA	C	NA	C	NA	C	NA
540882	mmpL4	G	A	Syn	G	NA	A	Syn	G	NA	G	NA	G	NA
540902	mmpL4	G	A	Syn	G	NA	A	Syn	G	NA	G	NA	G	NA
541571	mmpL4	T	C	Non-syn	C	Non-syn	C	Non-syn	T	NA	C	Non-syn	C	Non-syn
542220	mmpL4	G	G	NA	G	NA	A	Syn	G	NA	G	NA	G	NA
544180	NA	C	T	NA	T	NA	T	NA	T	NA	T	NA	T	NA
547376	echA2	G	G	NA	G	NA	A	Syn	G	NA	G	NA	G	NA
548032	NA	G	A	NA	G	NA	G	NA	G	NA	G	NA	G	NA
552544	Mb0468	C	C	NA	C	NA	A	Syn	C	NA	C	NA	C	NA
552551	Mb0468	G	A	Non-syn	G	NA	G	NA	G	NA	G	NA	G	NA
553104	Mb0470	G	G	NA	G	NA	A	Syn	G	NA	G	NA	G	NA
556349	Mb0474c	T	C	Non-syn	C	Non-syn	C	Non-syn	T	NA	T	NA	T	NA
557010	Mb0474c	G	G	NA	G	NA	A	Non-syn	G	NA	G	NA	G	NA
557108	Mb0474c	A	G	Non-syn	A	NA	A	NA	A	NA	A	NA	A	NA
557220	Mb0474c	C	C	NA	C	NA	T	Non-syn	C	NA	C	NA	C	NA
558318	NA	A	G	NA	A	NA	G	NA	A	NA	A	NA	A	NA
559739	icl	C	C	NA	T	Syn	C	NA	C	NA	C	NA	C	NA
559744	icl	G	G	NA	G	NA	G	NA	G	NA	C	Non-syn	G	NA
560172	fadB2	C	C	NA	T	Syn	C	NA	C	NA	C	NA	C	NA
561876	pcaA	G	G	NA	G	NA	C	Syn	G	NA	G	NA	G	NA
562317	pcaA	T	C	Syn	T	NA	C	Syn	T	NA	T	NA	T	NA
563962	Mb0482c	C	C	NA	T	Non-syn	C	NA	C	NA	C	NA	C	NA
564596	Mb0483	G	G	NA	G	NA	A	Non-syn	G	NA	G	NA	G	NA
566174	Mb0484	A	C	Syn	C	Syn	C	Syn	A	NA	A	NA	A	NA
566411	Mb0484	C	C	NA	C	NA	C	NA	C	NA	C	NA	G	Non-syn
566423	Mb0484	T	T	NA	T	NA	G	Syn	T	NA	T	NA	T	NA
566674	NA	G	G	NA	G	NA	A	NA	G	NA	G	NA	G	NA
573361	lprQ	C	C	NA	C	NA	C	NA	G	Non-syn	C	NA	C	NA
574225	Mb0494c	G	G	NA	G	NA	A	Syn	G	NA	G	NA	G	NA
574240	Mb0494c	C	G	Syn	C	NA	G	Syn	C	NA	C	NA	C	NA
574347	Mb0494c	G	G	NA	G	NA	T	Non-syn	G	NA	G	NA	G	NA
580695	senX3	T	T	NA	C	Non-syn	T	NA	T	NA	T	NA	T	NA
580852	senX3	C	C	NA	C	NA	C	NA	C	NA	T	Syn	C	NA
581597	senX3	C	T	Non-syn	C	NA	C	NA	C	NA	C	NA	C	NA
582011	regX3	G	G	NA	A	Non-syn	G	NA	G	NA	G	NA	G	NA
582972	Mb0502c	A	G	Non-syn	A	NA	G	Non-syn	A	NA	A	NA	A	NA
583372	Mb0502c	C	T	Syn	C	NA	T	Syn	C	NA	C	NA	C	NA
584969	Mb0504c	T	C	Syn	T	NA	C	Syn	T	NA	T	NA	T	NA
585322	Mb0504c	C	C	NA	C	NA	T	Non-syn	C	NA	C	NA	C	NA
585662	Mb0504c	T	T	NA	T	NA	G	Syn	T	NA	T	NA	T	NA
585764	Mb0504c	C	C	NA	C	NA	C	NA	C	NA	T	Non-syn	C	NA
589127	Mb0508	G	G	NA	T	Syn	G	NA	G	NA	G	NA	G	NA
591587	proC	C	C	NA	C	NA	T	Syn	C	NA	C	NA	C	NA
591773	proC	C	G	Syn	C	NA	C	NA	C	NA	C	NA	C	NA
591914	proC	C	C	NA	C	NA	G	Non-syn	C	NA	C	NA	C	NA
593210	galE2	C	C	NA	A	Syn	C	NA	C	NA	C	NA	C	NA
593645	galE2	G	A	Non-syn	G	NA	G	NA	G	NA	G	NA	G	NA
596681	serB1	C	C	NA	C	NA	C	NA	C	NA	C	NA	T	Syn
598704	mmpL2	C	G	Non-syn	G	Non-syn	G	Non-syn	G	Non-syn	G	Non-syn	G	Non-syn
598967	mmpL2	G	G	NA	G	NA	A	Syn	G	NA	G	NA	G	NA
599395	mmpL2	C	T	Non-syn	C	NA	C	NA	C	NA	C	NA	C	NA
599626	mmpL2	A	A	NA	A	NA	G	Non-syn	A	NA	A	NA	A	NA
599874	mmpL2	T	T	NA	T	NA	G	Non-syn	T	NA	T	NA	T	NA
600514	mmpL2	G	G	NA	G	NA	C	Non-syn	G	NA	G	NA	G	NA
601019	mmpL2	G	G	NA	G	NA	A	Syn	G	NA	G	NA	G	NA
606353	hemB	G	T	Non-syn	G	NA	G	NA	G	NA	G	NA	G	NA
606489	hemB	G	A	Non-syn	G	NA	A	Non-syn	G	NA	G	NA	G	NA
607367	Mb0527	C	C	NA	G	Non-syn	C	NA	C	NA	C	NA	C	NA
610514	Mb0530	T	C	Syn	T	NA	C	Syn	T	NA	T	NA	T	NA
611077	Mb0530	A	G	Non-syn	G	Non-syn	G	Non-syn	A	NA	G	NA	G	Non-syn
611271	NA	G	G	NA	G	NA	T	NA	G	NA	G	NA	G	NA
612523	Mb0532c	C	C	NA	C	NA	T	Syn	C	NA	C	NA	C	NA
616130	hemL	T	T	NA	T	NA	T	NA	T	NA	T	NA	G	Non-syn
617594	Mb0538	C	A	Non-syn	C	NA	C	NA	C	NA	C	NA	C	NA
621863	ccsA	T	T	NA	T	NA	T	NA	C	Non-syn	T	NA	T	NA
622386	Mb0543	C	G	Syn	G	Syn	G	Syn	G	Syn	G	Syn	G	Syn
624715	PE_PGRS6a	G	G	NA	G	NA	A	Non-syn	G	NA	G	NA	G	NA
624751	PE_PGRS6a	G	G	NA	G	NA	C	Non-syn	G	NA	G	NA	G	NA
624971	PE_PGRS6a	T	T	NA	T	NA	G	Syn	T	NA	T	NA	T	NA
626198	fabH	A	G	Non-syn	A	NA	A	NA	A	NA	A	NA	A	NA
628084	pnp	C	C	NA	C	NA	C	NA	C	NA	T	Syn	C	NA
630150	Mb0551c	G	A	Syn	G	NA	G	NA	G	NA	G	NA	G	NA
631262	NA	G	G	NA	G	NA	A	NA	G	NA	G	NA	G	NA
631931	Mb0552	T	G	Syn	T	NA	G	Syn	T	NA	T	NA	T	NA
631966	Mb0552	C	C	NA	C	NA	G	Non-syn	C	NA	C	NA	C	NA
632540	Mb0552	G	A	Syn	G	NA	G	NA	G	NA	G	NA	G	NA
634973	Mb0555c	C	T	Non-syn	C	NA	T	Non-syn	C	NA	C	NA	C	NA
638563	pitA	A	A	NA	A	NA	G	Non-syn	A	NA	A	NA	A	NA
640912	menB	C	T	Non-syn	C	NA	C	NA	C	NA	C	NA	C	NA
641373	NA	T	T	NA	T	NA	C	NA	T	NA	T	NA	T	NA
642890	fadD8	G	G	NA	G	NA	G	NA	G	NA	C	Non-syn	G	NA
644245	Mb0567	C	G	Syn	G	Syn	G	Syn	G	Syn	G	Syn	G	Syn
644562	Mb0567	T	T	NA	C	Non-syn	T	NA	T	NA	T	NA	T	NA
645663	Mb0567	T	C	Non-syn	T	NA	T	NA	T	NA	T	NA	T	NA
645682	Mb0567	T	T	NA	T	NA	C	Syn	T	NA	T	NA	T	NA
649245	Mb0571	G	G	NA	G	NA	T	Non-syn	G	NA	G	NA	G	NA
649910	pimB	T	C	Syn	C	Syn	C	Syn	T	NA	C	Syn	C	Syn
650099	pimB	C	C	NA	C	NA	T	Syn	C	NA	C	NA	C	NA
652256	Mb0575c	G	A	Syn	G	NA	G	NA	G	NA	G	NA	G	NA
654178	grcC1	T	C	Syn	T	NA	C	Syn	T	NA	T	NA	T	NA
655846	htpX	A	G	Non-syn	A	NA	A	NA	A	NA	A	NA	A	NA
656625	gpsA	T	C	Non-syn	T	NA	T	NA	T	NA	T	NA	T	NA
657229	NA	G	G	NA	G	NA	T	NA	G	NA	G	NA	G	NA
657675	Mb0580c	C	T	Non-syn	C	NA	C	NA	C	NA	C	NA	C	NA
658821	Mb0581c	G	G	NA	G	NA	A	Syn	G	NA	G	NA	G	NA
659577	Mb0582	C	C	NA	C	NA	C	NA	C	NA	C	NA	T	Non-syn
659755	Mb0582	G	C	Syn	G	NA	G	NA	G	NA	G	NA	G	NA
660166	Mb0582	G	G	NA	G	NA	C	Non-syn	G	NA	G	NA	G	NA
660262	Mb0582	C	T	Syn	C	NA	C	NA	C	NA	C	NA	C	NA
660584	NA	C	C	NA	C	NA	T	NA	C	NA	C	NA	C	NA
661051	cyp135B1	G	G	NA	A	Non-syn	G	NA	G	NA	G	NA	G	NA
664154	nrdZ	C	C	NA	C	NA	T	Syn	C	NA	C	NA	C	NA
665287	Mb0586c	G	G	NA	T	Non-syn	G	NA	G	NA	G	NA	G	NA
666535	Mb0587c	G	G	NA	G	NA	A	Non-syn	G	NA	G	NA	G	NA
668104	Mb0588c	G	A	Syn	G	NA	A	Syn	G	NA	G	NA	G	NA
669625	Mb0589c	C	A	Non-syn	C	NA	A	Non-syn	C	NA	C	NA	C	NA
670468	Mb0590c	T	C	Non-syn	T	NA	T	NA	T	NA	T	NA	T	NA
670474	Mb0590c	T	G	Non-syn	T	NA	T	NA	T	NA	T	NA	T	NA
670641	Mb0590c	C	C	NA	C	NA	T	Syn	C	NA	C	NA	C	NA
670740	Mb0590c	G	C	Non-syn	G	NA	G	NA	G	NA	G	NA	G	NA
671779	Mb0591	C	C	NA	C	NA	C	NA	C	NA	T	Non-syn	C	NA
671788	Mb0591	A	A	NA	A	NA	G	Non-syn	A	NA	A	NA	A	NA
673323	PE_PGRS7	A	A	NA	A	NA	G	Syn	A	NA	A	NA	A	NA
674328	PE_PGRS7	G	A	Syn	G	NA	G	NA	G	NA	G	NA	G	NA
674481	PE_PGRS7	G	G	NA	G	NA	A	Syn	G	NA	G	NA	G	NA
677219	NA	G	A	NA	G	NA	A	NA	G	NA	G	NA	G	NA
680125	lpqN	A	A	NA	A	NA	A	NA	A	NA	G	Non-syn	A	NA
680416	NA	C	T	NA	T	NA	T	NA	C	NA	T	NA	T	NA
680740	Mb0599	G	A	Non-syn	G	NA	A	Non-syn	G	NA	G	NA	G	NA
683603	Mb0600c	A	A	NA	A	NA	A	NA	A	NA	G	Non-syn	A	NA
683955	Mb0600c	G	G	NA	T	Syn	G	NA	G	NA	G	NA	G	NA
684207	Mb0600c	T	T	NA	C	Non-syn	T	NA	T	NA	T	NA	T	NA
685069	Mb0600c	T	C	Non-syn	C	Non-syn	C	Non-syn	T	NA	C	Non-syn	C	Non-syn
685533	NA	G	G	NA	G	NA	A	NA	G	NA	G	NA	G	NA
685619	NA	T	G	NA	T	NA	T	NA	T	NA	T	NA	T	NA
686704	yrbE2A	G	G	NA	G	NA	C	Syn	G	NA	G	NA	G	NA
686851	yrbE2A	C	C	NA	C	NA	T	Syn	C	NA	C	NA	C	NA
688215	mce2A	C	C	NA	C	NA	T	Non-syn	C	NA	C	NA	C	NA
688317	mce2A	C	T	Non-syn	C	NA	C	NA	C	NA	C	NA	C	NA
688596	mce2A	C	T	Non-syn	C	NA	T	Non-syn	C	NA	C	NA	C	NA
689503	mce2B	G	A	Non-syn	G	NA	G	NA	G	NA	G	NA	G	NA
689712	mce2B	C	T	Syn	C	NA	C	NA	C	NA	C	NA	C	NA
690448	mce2C	T	C	Non-syn	T	NA	C	Non-syn	T	NA	T	NA	T	NA
691492	mce2C	A	A	NA	A	NA	C	Non-syn	A	NA	A	NA	A	NA
691694	mce2C	C	C	NA	C	NA	A	Syn	C	NA	C	NA	C	NA
691709	mce2C	G	G	NA	G	NA	T	Syn	G	NA	G	NA	G	NA
693833	lprL	T	C	Non-syn	C	Non-syn	C	Non-syn	T	NA	T	NA	T	NA
697885	Mb0613c	C	C	NA	C	NA	C	NA	C	NA	C	NA	T	Syn
699100	NA	T	T	NA	C	NA	T	NA	T	NA	T	NA	T	NA
700213	Mb0617c	A	A	NA	A	NA	G	Syn	A	NA	A	NA	A	NA
700963	tcrA	T	C	Non-syn	T	NA	C	Non-syn	T	NA	T	NA	T	NA
701329	Mb0619	G	C	Non-syn	C	Non-syn	C	Non-syn	G	NA	C	Non-syn	C	Non-syn
701386	Mb0619	A	G	Non-syn	G	Non-syn	G	Non-syn	A	NA	G	NA	G	Non-syn
702021	lpqO	C	C	NA	C	NA	T	Non-syn	C	NA	C	NA	C	NA
702122	lpqO	C	T	Syn	C	NA	C	NA	C	NA	C	NA	C	NA
702188	lpqO	C	C	NA	T	Syn	C	NA	C	NA	C	NA	C	NA
704814	Mb0625	C	T	Syn	C	NA	C	NA	C	NA	C	NA	C	NA
706847	Mb0627c	C	C	NA	C	NA	T	Non-syn	C	NA	C	NA	C	NA
707233	Mb0628c	C	G	Non-syn	C	NA	C	NA	C	NA	C	NA	C	NA
710395	Mb0630c	G	A	Syn	G	NA	G	NA	G	NA	G	NA	G	NA
712319	Mb0634	T	C	Syn	C	Syn	C	Syn	T	NA	C	Syn	C	Syn
712428	Mb0634	C	C	NA	C	NA	C	NA	C	NA	C	NA	T	Non-syn
713327	galT	G	C	Non-syn	C	Non-syn	C	Non-syn	G	NA	G	NA	C	Non-syn
713374	galT	C	G	Syn	C	NA	G	Syn	C	NA	C	NA	C	NA
713939	galT	G	G	NA	G	NA	A	Non-syn	G	NA	G	NA	G	NA
714556	galK	C	C	NA	C	NA	T	Non-syn	C	NA	C	NA	C	NA
715048	galK	T	T	NA	T	NA	C	Non-syn	T	NA	T	NA	T	NA
716512	Mb0637	G	G	NA	G	NA	A	Non-syn	G	NA	G	NA	G	NA
718308	NA	C	T	NA	C	NA	C	NA	C	NA	C	NA	C	NA
718834	Mb0641c	G	G	NA	G	NA	A	Syn	G	NA	G	NA	G	NA
720904	Mb0644c	T	C	Syn	T	NA	C	Syn	T	NA	T	NA	T	NA
721373	recD	C	T	Non-syn	C	NA	T	Non-syn	C	NA	C	NA	C	NA
722454	recD	T	C	Syn	T	NA	C	Syn	T	NA	T	NA	T	NA
723170	recBb	G	A	NA	A	NA	A	NA	G	NA	A	NA	A	NA
723828	recBa	A	A	NA	A	NA	C	Non-syn	A	NA	A	NA	A	NA
724718	recBa	C	C	NA	T	Non-syn	C	NA	C	NA	C	NA	C	NA
726039	recBa	A	C	Non-syn	A	NA	C	Non-syn	A	NA	A	NA	A	NA
726979	recC	A	G	Non-syn	G	Non-syn	G	Non-syn	A	NA	G	Non-syn	G	Non-syn
728566	recC	T	T	NA	T	NA	C	Non-syn	T	NA	T	NA	T	NA
729974	echA3	C	C	NA	T	Non-syn	C	NA	C	NA	C	NA	C	NA
730359	echA3	A	A	NA	A	NA	G	Syn	A	NA	A	NA	A	NA
733788	Mb0655	G	A	Non-syn	G	NA	A	Non-syn	G	NA	G	NA	G	NA
735565	nusG	G	G	NA	G	NA	G	NA	G	NA	A	Non-syn	G	NA
736488	rplK	C	T	Syn	C	NA	C	NA	C	NA	C	NA	C	NA
737101	rplA	G	A	Non-syn	G	NA	A	Non-syn	G	NA	G	NA	G	NA
737549	mmaA4	T	C	Syn	T	NA	C	Syn	T	NA	T	NA	T	NA
738155	mmaA4	T	T	NA	T	NA	G	Non-syn	T	NA	T	NA	T	NA
739093	mmaA3	C	C	NA	T	Non-syn	C	NA	C	NA	C	NA	C	NA
740056	mmaA2	A	A	NA	A	NA	C	Non-syn	A	NA	A	NA	A	NA
742977	Mb0666c	T	C	Non-syn	T	NA	C	Non-syn	T	NA	T	NA	T	NA
745086	Mb0667	T	C	Non-syn	T	NA	C	Non-syn	T	NA	T	NA	T	NA
746998	Mb0667	A	G	Syn	A	NA	G	Syn	A	NA	A	NA	A	NA
747114	Mb0667	G	C	Non-syn	G	NA	C	Non-syn	G	NA	G	NA	G	NA
750682	rplL	C	T	Non-syn	C	NA	C	NA	C	NA	C	NA	C	NA
752982	Mb0673	T	G	Non-syn	T	NA	T	NA	T	NA	T	NA	T	NA
755830	Mb0677c	C	T	Non-syn	C	NA	C	NA	C	NA	C	NA	C	NA
755955	Mb0677c	G	G	NA	G	NA	A	Non-syn	G	NA	G	NA	G	NA
756523	Mb0678c	G	A	Syn	G	NA	G	NA	G	NA	G	NA	G	NA
757551	Mb0681c	G	G	NA	G	NA	G	NA	A	Non-syn	G	NA	G	NA
758951	atsD	G	G	NA	G	NA	A	Non-syn	G	NA	G	NA	G	NA
762624	rpoB	C	T	Non-syn	C	NA	C	NA	C	NA	C	NA	C	NA
762738	rpoB	C	T	Non-syn	C	NA	C	NA	C	NA	C	NA	C	NA
763492	rpoB	A	C	Non-syn	A	NA	A	NA	A	NA	A	NA	A	NA
764800	rpoB	C	C	NA	C	NA	T	Syn	C	NA	C	NA	C	NA
765344	rpoC	G	G	NA	C	Non-syn	G	NA	G	NA	G	NA	G	NA
768000	rpoC	T	C	Syn	T	NA	T	NA	T	NA	T	NA	T	NA
769183	NA	A	A	NA	A	NA	G	NA	A	NA	A	NA	A	NA
770931	Mb0688c	G	A	Non-syn	G	NA	A	Non-syn	G	NA	G	NA	G	NA
771448	NA	C	A	NA	C	NA	A	NA	C	NA	C	NA	C	NA
772157	end	A	G	Syn	A	NA	G	Syn	A	NA	A	NA	A	NA
774365	fadE8	T	C	Syn	T	NA	T	NA	T	NA	T	NA	T	NA
774665	fadE8	A	G	Syn	A	NA	G	Syn	A	NA	A	NA	A	NA
777408	mmpL5	C	C	NA	C	NA	T	Non-syn	C	NA	C	NA	C	NA
777869	mmpL5	A	A	NA	A	NA	G	Non-syn	A	NA	A	NA	A	NA
782844	Mb0700	G	C	Non-syn	G	NA	G	NA	G	NA	G	NA	G	NA
783164	NA	C	C	NA	C	NA	T	NA	C	NA	C	NA	C	NA
783337	rpsL	C	C	NA	T	Syn	C	NA	C	NA	C	NA	C	NA
783691	rpsL	G	G	NA	G	NA	A	Syn	G	NA	G	NA	G	NA
784766	fusA1	A	A	NA	A	NA	G	Syn	A	NA	A	NA	A	NA
786078	fusA1	C	C	NA	C	NA	C	NA	C	NA	C	NA	T	Syn
788162	Mb0705	G	T	Non-syn	G	NA	T	Non-syn	G	NA	G	NA	G	NA
794813	pqqE	G	G	NA	G	NA	G	NA	A	Syn	G	NA	G	NA
800584	NA	T	C	NA	T	NA	C	NA	T	NA	T	NA	T	NA
802000	NA	G	T	NA	G	NA	G	NA	G	NA	G	NA	G	NA
803222	rplC	G	G	NA	G	NA	G	NA	G	NA	C	Non-syn	G	NA
804997	rplB	T	C	Syn	C	Syn	C	Syn	T	NA	C	Syn	C	Syn
806053	rplV	G	G	NA	G	NA	G	NA	G	NA	A	Syn	G	NA
808276	atsAa	T	T	NA	T	NA	G	Syn	T	NA	T	NA	T	NA
808452	atsAa	T	T	NA	C	Non-syn	T	NA	T	NA	T	NA	T	NA
808601	atsAa	T	G	Non-syn	G	Non-syn	G	Non-syn	T	NA	G	Non-syn	G	Non-syn
808834	atsAb	G	T	Non-syn	G	NA	G	NA	G	NA	G	NA	G	NA
811737	NA	C	A	NA	A	NA	A	NA	C	NA	A	NA	A	NA
812709	Mb0734	G	A	Syn	A	Syn	A	Syn	A	Syn	A	Syn	A	Syn
816035	rplR	A	A	NA	A	NA	A	NA	A	NA	A	NA	G	Non-syn
816925	rpmD	T	C	Syn	T	NA	C	Syn	T	NA	T	NA	T	NA
817058	rplO	C	C	NA	C	NA	T	Non-syn	C	NA	C	NA	C	NA
817673	sppA	G	G	NA	G	NA	A	Syn	G	NA	G	NA	G	NA
818554	sppA	G	A	Non-syn	G	NA	G	NA	G	NA	G	NA	G	NA
818684	sppA	G	T	Syn	G	NA	G	NA	G	NA	G	NA	G	NA
822305	fucA	T	T	NA	T	NA	G	Non-syn	T	NA	T	NA	T	NA
822574	serA2	T	T	NA	T	NA	C	Non-syn	T	NA	T	NA	T	NA
823729	xylB	C	C	NA	C	NA	T	Non-syn	C	NA	C	NA	C	NA
824644	xylB	T	T	NA	C	Non-syn	T	NA	T	NA	T	NA	T	NA
825360	Mb0751	A	G	Non-syn	A	NA	A	NA	A	NA	A	NA	A	NA
828003	adk	C	G	Syn	G	Syn	G	Syn	G	Syn	G	Syn	G	Syn
830694	Mb0757	C	G	Non-syn	C	NA	C	NA	C	NA	C	NA	C	NA
832603	NA	T	T	NA	T	NA	T	NA	T	NA	T	NA	G	NA
833390	Mb0760	G	A	Non-syn	G	NA	A	Non-syn	G	NA	G	NA	G	NA
834025	Mb0761	T	T	NA	T	NA	C	Syn	T	NA	T	NA	T	NA
834070	Mb0761	G	G	NA	G	NA	A	Syn	G	NA	G	NA	G	NA
836836	NA	T	A	NA	A	NA	A	NA	T	NA	T	NA	A	NA
837199	Mb0766	C	C	NA	T	Syn	C	NA	C	NA	C	NA	C	NA
837652	PE_PGRS9	T	C	Non-syn	T	NA	C	Non-syn	T	NA	T	NA	T	NA
838096	PE_PGRS9	G	G	NA	G	NA	A	Non-syn	G	NA	g	NA	G	NA
838115	PE_PGRS9	G	G	NA	G	NA	A	Syn	G	NA	g	NA	G	NA
838250	PE_PGRS9	C	C	NA	C	NA	A	Syn	C	NA	c	NA	C	NA
838278	PE_PGRS9	G	G	NA	G	NA	A	Non-syn	G	NA	G	NA	G	NA
838362	PE_PGRS9	G	G	NA	G	NA	A	Non-syn	G	NA	G	NA	G	NA
838482	PE_PGRS9	G	G	NA	G	NA	A	Non-syn	G	NA	g	NA	G	NA
838809	PE_PGRS9	G	G	NA	G	NA	A	Non-syn	G	NA	G	NA	G	NA
839308	PE_PGRS9	A	G	Non-syn	G	Non-syn	G	Non-syn	G	NA	g	NA	G	NA
839312	PE_PGRS9	T	G	Syn	T	NA	T	NA	T	NA	t	NA	T	NA
839414	PE_PGRS9	C	G	Syn	C	NA	C	NA	C	NA	C	NA	C	NA
839639	PE_PGRS9	G	G	NA	G	NA	T	Syn	G	NA	G	NA	G	NA
839643	PE_PGRS9	A	A	NA	A	NA	G	Non-syn	A	NA	A	NA	A	NA
843021	PE_PGRS10	A	A	NA	A	NA	A	NA	A	NA	G	Non-syn	A	NA
843285	Mb0769	T	G	Non-syn	T	NA	T	NA	T	NA	T	NA	T	NA
843684	Mb0770	C	C	NA	G	Syn	C	NA	C	NA	C	NA	C	NA
843685	Mb0770	A	A	NA	G	Non-syn	A	NA	A	NA	A	NA	A	NA
843819	Mb0770	G	T	Syn	G	NA	G	NA	G	NA	G	NA	G	NA
843954	Mb0771c	C	C	NA	C	NA	G	Syn	C	NA	C	NA	C	NA
844640	mmsB	A	A	NA	C	Non-syn	A	NA	A	NA	A	NA	A	NA
845941	fadE9	C	A	Non-syn	C	NA	C	NA	C	NA	C	NA	C	NA
846049	fadE9	C	T	Non-syn	C	NA	T	Non-syn	C	NA	C	NA	C	NA
846399	fadE9	G	A	Non-syn	G	NA	A	Non-syn	G	NA	G	NA	G	NA
846819	mmsA	C	A	Non-syn	A	Non-syn	A	Non-syn	C	NA	C	NA	A	Non-syn
850185	NA	C	C	NA	C	NA	T	NA	C	NA	C	NA	C	NA
850440	PPE12	G	A	Syn	G	NA	G	NA	G	NA	G	NA	G	NA
850597	PPE12	T	T	NA	T	NA	C	Non-syn	T	NA	T	NA	T	NA
851823	PPE12	G	G	NA	A	Syn	G	NA	G	NA	G	NA	G	NA
853294	Mb0779c	T	T	NA	T	NA	C	Syn	T	NA	T	NA	T	NA
853752	NA	A	A	NA	A	NA	G	NA	A	NA	A	NA	A	NA
854796	phoR	A	A	NA	A	NA	G	Non-syn	A	NA	A	NA	A	NA
854797	phoR	T	T	NA	T	NA	G	Non-syn	T	NA	T	NA	T	NA
855100	phoR	T	T	NA	T	NA	C	Non-syn	T	NA	T	NA	T	NA
855966	phoR	T	C	Non-syn	T	NA	T	NA	T	NA	T	NA	T	NA
856687	Mb0783c	A	G	Syn	A	NA	G	Syn	A	NA	A	NA	A	NA
857746	adhB	C	C	NA	T	Syn	C	NA	C	NA	C	NA	C	NA
858035	NA	T	T	NA	T	NA	T	NA	T	NA	T	NA	C	NA
859885	cyp51	G	G	NA	G	NA	A	Syn	G	NA	G	NA	G	NA
860020	cyp51	G	A	Syn	G	NA	G	NA	G	NA	G	NA	G	NA
864764	Mb0792	T	C	Non-syn	T	NA	C	Non-syn	T	NA	T	NA	T	NA
864853	Mb0792	C	T	Syn	C	NA	C	NA	C	NA	C	NA	C	NA
865821	Mb0793	G	T	Non-syn	T	Non-syn	T	Non-syn	T	Non-syn	T	Non-syn	T	Non-syn
866706	Mb0794	C	C	NA	T	Syn	C	NA	C	NA	C	NA	C	NA
868637	ggtA	C	T	Syn	C	NA	C	NA	C	NA	C	NA	C	NA
869886	Mb0797c	C	A	Non-syn	C	NA	A	Non-syn	C	NA	C	NA	C	NA
869934	Mb0797c	T	C	Non-syn	T	NA	T	NA	T	NA	T	NA	T	NA
870116	Mb0797c	G	T	Non-syn	T	Non-syn	T	Non-syn	T	Non-syn	T	Non-syn	T	Non-syn
870460	Mb0797c	C	T	Syn	C	NA	T	Syn	C	NA	C	NA	C	NA
873460	purB	C	C	NA	C	NA	A	Non-syn	C	NA	C	NA	C	NA
874620	cyp126	A	A	NA	G	Non-syn	A	NA	A	NA	A	NA	A	NA
879031	emrB	C	G	Non-syn	C	NA	C	NA	C	NA	C	NA	C	NA
879285	emrB	C	C	NA	C	NA	C	NA	C	NA	T	Syn	C	NA
879911	emrB	A	G	Syn	A	NA	G	Syn	A	NA	A	NA	A	NA
879912	emrB	A	G	Syn	A	NA	G	Syn	A	NA	A	NA	A	NA
882752	Mb0808	T	T	NA	T	NA	G	Non-syn	T	NA	T	NA	T	NA
884447	Mb0810	C	C	NA	C	NA	T	Non-syn	C	NA	C	NA	C	NA
888356	Mb0816c	C	C	NA	C	NA	C	NA	C	NA	C	NA	T	Non-syn
888368	Mb0816c	G	T	Non-syn	G	NA	G	NA	G	NA	G	NA	G	NA
894563	pepC	G	G	NA	G	NA	T	Non-syn	G	NA	G	NA	G	NA
895718	Mb0824	C	C	NA	C	NA	T	Syn	C	NA	C	NA	C	NA
900895	cpsY	G	T	Syn	G	NA	G	NA	G	NA	G	NA	G	NA
901045	cpsY	G	C	Syn	G	NA	C	Syn	G	NA	G	NA	G	NA
901051	cpsY	C	C	NA	C	NA	T	Syn	C	NA	C	NA	C	NA
902157	cpsY	G	C	Non-syn	G	NA	G	NA	G	NA	G	NA	G	NA
904341	purF	G	C	Syn	G	NA	C	Syn	G	NA	G	NA	G	NA
904380	purF	C	C	NA	C	NA	T	Syn	C	NA	C	NA	C	NA
904743	purM	C	C	NA	C	NA	T	Syn	C	NA	C	NA	C	NA
905912	Mb0833c	C	G	Syn	G	Syn	G	Syn	C	NA	G	Syn	G	Syn
907687	Mb0835	G	G	NA	G	NA	A	Non-syn	G	NA	G	NA	G	NA
908241	Mb0836c	A	A	NA	A	NA	A	NA	A	NA	G	Non-syn	A	NA
909041	sseC2	G	G	NA	G	NA	G	NA	G	NA	A	Syn	G	NA
910416	NA	G	G	NA	G	NA	G	NA	G	NA	G	NA	T	NA
912091	Mb0841	C	C	NA	C	NA	T	Non-syn	C	NA	C	NA	C	NA
913660	phoT	G	C	Non-syn	G	NA	C	Non-syn	G	NA	G	NA	G	NA
914104	phoT	G	G	NA	G	NA	C	Syn	G	NA	G	NA	G	NA
915686	Mb0845c	C	C	NA	C	NA	C	NA	C	NA	T	Non-syn	C	NA
915713	Mb0845c	A	A	NA	A	NA	A	NA	G	Non-syn	A	NA	A	NA
916828	Mb0845c	G	G	NA	G	NA	G	NA	G	NA	G	NA	A	Non-syn
916876	Mb0845c	G	G	NA	G	NA	T	Non-syn	G	NA	G	NA	G	NA
917180	NA	A	A	NA	A	NA	G	NA	A	NA	A	NA	A	NA
917259	NA	C	C	NA	A	NA	C	NA	C	NA	C	NA	C	NA
917489	Mb0846c	G	A	Non-syn	G	NA	A	Non-syn	G	NA	G	NA	G	NA
917544	Mb0846c	T	T	NA	T	NA	G	Syn	T	NA	T	NA	T	NA
918089	Mb0846c	A	A	NA	A	NA	C	Non-syn	A	NA	A	NA	A	NA
918847	desA1	A	G	Non-syn	A	NA	A	NA	A	NA	A	NA	A	NA
919141	desA1	T	T	NA	T	NA	T	NA	T	NA	T	NA	C	Non-syn
919629	NA	C	T	NA	C	NA	T	NA	C	NA	C	NA	C	NA
920212	Mb0848c	A	G	Non-syn	A	NA	A	NA	A	NA	A	NA	A	NA
920214	Mb0848c	T	C	Non-syn	T	NA	T	NA	T	NA	T	NA	T	NA
920661	Mb0849	T	C	Syn	C	Syn	C	Syn	T	NA	T	NA	T	NA
920753	Mb0849	G	A	Non-syn	A	Non-syn	A	Non-syn	G	NA	A	Non-syn	A	Non-syn
921163	Mb0849	C	T	Non-syn	C	NA	C	NA	C	NA	C	NA	C	NA
921241	Mb0849	T	G	Non-syn	T	NA	T	NA	T	NA	T	NA	T	NA
921344	Mb0849	A	G	Non-syn	A	NA	G	Non-syn	A	NA	A	NA	A	NA
922643	Mb0852	G	G	NA	G	NA	C	Non-syn	G	NA	G	NA	C	Non-syn
922659	Mb0852	T	T	NA	T	NA	T	NA	T	NA	T	NA	C	Syn
922685	Mb0852	T	T	NA	T	NA	T	NA	T	NA	T	NA	A	Non-syn
922690	Mb0852	G	G	NA	G	NA	G	NA	G	NA	G	NA	A	Non-syn
922691	Mb0852	C	C	NA	C	NA	C	NA	C	NA	C	NA	A	Non-syn
925130	NA	A	G	NA	A	NA	G	NA	A	NA	A	NA	A	NA
926913	PE_PGRS13	C	T	Syn	C	NA	C	NA	C	NA	c	NA	C	NA
928024	PE_PGRS13	G	G	NA	G	NA	A	Non-syn	g	NA	g	NA	g	NA
928734	NA	C	T	NA	C	NA	T	NA	C	NA	C	NA	C	NA
930497	PE_PGRS14	T	T	NA	T	NA	C	Syn	T	NA	t	NA	T	NA
931872	lpqQ	C	C	NA	C	NA	T	Syn	C	NA	C	NA	C	NA
931997	lpqQ	T	C	Non-syn	T	NA	T	NA	T	NA	T	NA	T	NA
932186	lpqQ	G	A	Non-syn	G	NA	A	Non-syn	G	NA	G	NA	G	NA
933001	Mb0859c	A	A	NA	A	NA	C	Syn	A	NA	A	NA	A	NA
933029	Mb0859c	C	C	NA	C	NA	T	Non-syn	C	NA	C	NA	C	NA
934448	Mb0860c	T	T	NA	T	NA	G	Syn	T	NA	T	NA	T	NA
934979	NA	G	G	NA	G	NA	C	NA	G	NA	G	NA	G	NA
934982	NA	A	G	NA	A	NA	G	NA	A	NA	A	NA	A	NA
935360	NA	T	T	NA	T	NA	G	NA	T	NA	T	NA	T	NA
938369	Mb0864	C	A	Non-syn	C	NA	C	NA	C	NA	C	NA	C	NA
938432	Mb0864	T	G	Non-syn	T	NA	G	Non-syn	T	NA	T	NA	T	NA
939001	Mb0865	G	G	NA	G	NA	A	Syn	G	NA	G	NA	G	NA
940714	Mb0866	G	A	Non-syn	G	NA	A	Non-syn	G	NA	G	NA	G	NA
941068	Mb0866	A	C	Non-syn	C	Non-syn	C	Non-syn	A	NA	C	Non-syn	C	Non-syn
941645	narL	G	C	Non-syn	C	Non-syn	C	Non-syn	G	NA	G	NA	C	Non-syn
941809	narL	G	A	Non-syn	G	NA	G	NA	G	NA	G	NA	G	NA
942600	Mb0868	A	A	NA	A	NA	C	Non-syn	A	NA	A	NA	A	NA
943719	Mb0869c	G	A	Non-syn	A	Non-syn	A	Non-syn	G	NA	A	Non-syn	A	Non-syn
945051	NA	G	A	NA	G	NA	A	NA	G	NA	G	NA	G	NA
945480	lpqS	T	T	NA	T	NA	C	Non-syn	T	NA	T	NA	T	NA
945969	cysK2	A	A	NA	A	NA	G	Non-syn	A	NA	A	NA	A	NA
946030	cysK2	T	T	NA	T	NA	T	NA	T	NA	T	NA	C	Non-syn
946102	cysK2	G	T	Non-syn	T	Non-syn	T	Non-syn	G	NA	T	Non-syn	T	Non-syn
947713	Mb0872	C	C	NA	T	Syn	C	NA	C	NA	C	NA	C	NA
948022	Mb0872	T	C	Syn	C	Syn	C	Syn	T	NA	C	Syn	C	Syn
948049	Mb0872	C	T	Syn	C	NA	T	Syn	C	NA	C	NA	C	NA
948974	Mb0874c	A	C	Non-syn	C	Non-syn	C	Non-syn	A	NA	C	Non-syn	C	Non-syn
949049	Mb0874c	C	C	NA	C	NA	T	Non-syn	C	NA	C	NA	C	NA
950290	pdc	C	C	NA	C	NA	T	Syn	C	NA	C	NA	C	NA
950307	pdc	C	T	Non-syn	C	NA	C	NA	C	NA	C	NA	C	NA
951897	NA	A	A	NA	A	NA	C	NA	A	NA	A	NA	A	NA
953517	NA	C	G	NA	C	NA	G	NA	C	NA	C	NA	C	NA
956278	fadA	G	G	NA	G	NA	A	Non-syn	G	NA	G	NA	G	NA
956580	fadA	C	C	NA	C	NA	C	NA	T	Syn	C	NA	C	NA
957871	fadB	C	C	NA	C	NA	T	Syn	C	NA	C	NA	C	NA
958717	fadB	A	G	Syn	A	NA	G	Syn	A	NA	A	NA	A	NA
959147	fadB	A	G	Non-syn	A	NA	G	Non-syn	A	NA	A	NA	A	NA
960123	Mb0884c	C	T	Syn	C	NA	C	NA	C	NA	C	NA	C	NA
960133	Mb0884c	G	A	Non-syn	G	NA	A	Non-syn	G	NA	G	NA	G	NA
961068	Mb0885c	G	G	NA	G	NA	A	Non-syn	G	NA	G	NA	G	NA
962642	Mb0885c	C	C	NA	G	Non-syn	C	NA	C	NA	C	NA	C	NA
962834	Mb0885c	G	T	Non-syn	G	NA	G	NA	G	NA	G	NA	G	NA
967989	Mb0894c	T	C	Non-syn	C	Non-syn	C	Non-syn	T	NA	C	Non-syn	C	Non-syn
970372	PE_PGRS15	A	G	Syn	A	NA	G	Syn	A	NA	A	NA	A	NA
970394	PE_PGRS15	T	T	NA	T	NA	T	NA	T	NA	T	NA	G	Non-syn
972368	fadE10	A	G	Syn	A	NA	G	Syn	A	NA	A	NA	A	NA
972950	NA	C	T	NA	C	NA	C	NA	C	NA	C	NA	C	NA
974137	Mb0898c	A	G	Syn	A	NA	G	Syn	A	NA	A	NA	A	NA
974539	Mb0899c	T	T	NA	T	NA	T	NA	T	NA	C	Syn	T	NA
974604	Mb0899c	G	A	Syn	A	Syn	A	Syn	G	NA	A	Syn	A	Syn
975829	Mb0900c	A	A	NA	A	NA	A	NA	G	Non-syn	A	NA	A	NA
976327	Mb0900c	C	T	Non-syn	T	Non-syn	T	Non-syn	C	NA	T	Non-syn	T	Non-syn
976381	Mb0900c	C	G	Non-syn	C	NA	C	NA	C	NA	C	NA	C	NA
977937	PPE13	G	A	Syn	G	NA	G	NA	G	NA	G	NA	G	NA
980169	Mb0905	C	C	NA	C	NA	G	Non-syn	C	NA	C	NA	C	NA
982828	serC	G	T	Syn	G	NA	G	NA	G	NA	G	NA	G	NA
982954	serC	A	A	NA	A	NA	A	NA	A	NA	G	Syn	A	NA
983927	Mb0909	C	C	NA	T	Non-syn	C	NA	C	NA	C	NA	C	NA
986928	NA	C	C	NA	C	NA	G	NA	C	NA	C	NA	C	NA
988508	Mb0912	T	C	Non-syn	T	NA	T	NA	T	NA	T	NA	T	NA
990466	Mb0914c	C	C	NA	C	NA	G	Non-syn	C	NA	C	NA	C	NA
990584	Mb0914c	G	G	NA	G	NA	G	NA	G	NA	A	Syn	G	NA
991999	Mb0914c	C	T	Non-syn	C	NA	C	NA	C	NA	C	NA	C	NA
993441	Mb0915c	A	G	Syn	A	NA	A	NA	A	NA	A	NA	A	NA
993811	Mb0915c	C	C	NA	C	NA	A	Non-syn	C	NA	C	NA	C	NA
995143	Mb0916	C	G	Non-syn	C	NA	C	NA	C	NA	C	NA	C	NA
996749	Mb0917c	C	T	Syn	C	NA	C	NA	C	NA	C	NA	C	NA
997447	Mb0918	G	G	NA	G	NA	A	Syn	G	NA	G	NA	G	NA
998183	NA	C	G	NA	G	NA	G	NA	G	NA	G	NA	G	NA
1000728	gltA2	T	G	Syn	T	NA	T	NA	T	NA	T	NA	T	NA
1001197	gltA2	G	G	NA	G	NA	A	Non-syn	G	NA	G	NA	G	NA
1006115	prrB	C	A	Syn	C	NA	C	NA	C	NA	C	NA	C	NA
1008173	accD3	C	T	Non-syn	C	NA	C	NA	C	NA	C	NA	C	NA
1008578	accD3	T	C	Non-syn	T	NA	T	NA	T	NA	T	NA	T	NA
1009407	NA	C	T	NA	C	NA	T	NA	C	NA	C	NA	C	NA
1010182	Mb0930	T	C	Syn	T	NA	C	Syn	T	NA	T	NA	T	NA
1010422	Mb0930	A	A	NA	A	NA	G	Syn	A	NA	A	NA	A	NA
1011566	Mb0931	T	C	Non-syn	T	NA	C	Non-syn	T	NA	T	NA	T	NA
1014101	ctpE	C	T	Syn	C	NA	C	NA	C	NA	C	NA	C	NA
1015281	Mb0933	G	G	NA	G	NA	T	Non-syn	G	NA	G	NA	G	NA
1018494	Mb0937c	A	G	Non-syn	G	Non-syn	G	Non-syn	A	NA	A	NA	G	Non-syn
1018538	Mb0937c	C	C	NA	C	NA	C	NA	C	NA	C	NA	T	Syn
1024683	Mb0942	C	T	Non-syn	C	NA	C	NA	C	NA	C	NA	C	NA
1024812	Mb0942	G	G	NA	G	NA	A	Non-syn	G	NA	G	NA	G	NA
1025572	Mb0943	C	C	NA	C	NA	T	Syn	C	NA	C	NA	C	NA
1026536	Mb0944c	T	G	Non-syn	T	NA	G	Non-syn	T	NA	T	NA	T	NA
1027911	Mb0945	C	G	Syn	C	NA	G	Syn	C	NA	C	NA	C	NA
1027962	Mb0945	C	T	Syn	C	NA	C	NA	C	NA	C	NA	C	NA
1028726	Mb0946	C	G	Syn	C	NA	C	NA	C	NA	C	NA	C	NA
1029409	Mb0946	A	A	NA	A	NA	A	NA	A	NA	A	NA	G	Non-syn
1030402	Mb0947c	G	A	Syn	G	NA	A	Syn	G	NA	G	NA	G	NA
1031685	mntH	C	C	NA	G	Non-syn	C	NA	C	NA	C	NA	C	NA
1034703	Mb0950c	G	G	NA	G	NA	A	Syn	G	NA	G	NA	G	NA
1037477	pstA1	C	C	NA	C	NA	T	Non-syn	C	NA	C	NA	C	NA
1038376	pstA1	T	T	NA	T	NA	C	Non-syn	T	NA	T	NA	T	NA
1039696	pknDa	C	G	Non-syn	C	NA	C	NA	C	NA	C	NA	C	NA
1040393	NA	T	T	NA	C	NA	T	NA	T	NA	T	NA	T	NA
1041127	pstS2	A	G	Non-syn	A	NA	A	NA	A	NA	A	NA	A	NA
1041172	pstS2	C	C	NA	C	NA	A	Non-syn	C	NA	C	NA	C	NA
1042179	pstBb	G	A	Non-syn	G	NA	G	NA	G	NA	G	NA	G	NA
1043168	pstS1	C	C	NA	C	NA	C	NA	C	NA	C	NA	T	Non-syn
1043636	pstS1	C	C	NA	C	NA	T	Non-syn	C	NA	C	NA	C	NA
1046094	Mb0962c	T	T	NA	T	NA	T	NA	T	NA	G	Non-syn	T	NA
1047632	Mb0963	C	C	NA	C	NA	T	Non-syn	C	NA	C	NA	C	NA
1048294	Mb0963	T	C	Syn	C	Syn	C	Syn	T	NA	T	NA	C	Syn
1049927	Mb0964	A	T	Non-syn	A	NA	A	NA	A	NA	A	NA	A	NA
1054603	Mb0969	T	T	NA	T	NA	C	Syn	T	NA	T	NA	T	NA
1055251	Mb0970	G	G	NA	G	NA	C	Non-syn	G	NA	G	NA	G	NA
1063212	sucC	C	C	NA	C	NA	T	Non-syn	C	NA	C	NA	C	NA
1064232	sucD	A	A	NA	A	NA	G	Non-syn	A	NA	A	NA	A	NA
1065254	Mb0978c	T	T	NA	C	Non-syn	T	NA	T	NA	T	NA	T	NA
1068520	purN	C	C	NA	C	NA	C	NA	C	NA	G	Non-syn	C	NA
1068590	purN	C	C	NA	C	NA	T	Syn	C	NA	C	NA	C	NA
1068871	purH	G	G	NA	G	NA	A	Syn	G	NA	G	NA	G	NA
1069585	purH	C	T	Syn	C	NA	C	NA	C	NA	C	NA	C	NA
1071141	Mb0983	C	C	NA	C	NA	T	Non-syn	C	NA	C	NA	C	NA
1074997	lprP	A	A	NA	A	NA	G	Non-syn	A	NA	A	NA	A	NA
1075718	NA	C	C	NA	C	NA	T	NA	C	NA	C	NA	C	NA
1075765	Mb0988c	C	C	NA	T	Non-syn	C	NA	C	NA	C	NA	C	NA
1076748	Mb0989c	T	T	NA	T	NA	G	Non-syn	T	NA	T	NA	T	NA
1077356	Mb0990c	T	C	Non-syn	T	NA	C	Non-syn	T	NA	T	NA	T	NA
1077492	Mb0990c	C	C	NA	C	NA	C	NA	T	Non-syn	C	NA	C	NA
1077719	Mb0991c	C	C	NA	C	NA	A	Non-syn	C	NA	C	NA	C	NA
1077751	Mb0991c	G	G	NA	G	NA	A	Non-syn	G	NA	G	NA	G	NA
1078360	NA	C	T	NA	c	NA	C	NA	C	NA	C	NA	C	NA
1080366	ctpV	A	A	NA	A	NA	C	Syn	A	NA	A	NA	A	NA
1080631	ctpV	A	A	NA	A	NA	G	Non-syn	A	NA	A	NA	A	NA
1082120	Mb0995	C	C	NA	C	NA	T	Syn	C	NA	C	NA	C	NA
1083482	fadE12	A	C	Non-syn	A	NA	C	Non-syn	A	NA	A	NA	A	NA
1085532	accA2	A	T	Non-syn	A	NA	T	Non-syn	A	NA	A	NA	A	NA
1087632	accD2	C	C	NA	C	NA	G	Non-syn	C	NA	C	NA	C	NA
1090702	NA	A	G	NA	A	NA	A	NA	A	NA	A	NA	A	NA
1093845	PE_PGRS17	G	G	NA	G	NA	A	Syn	G	NA	G	NA	G	NA
1095370	rpmF	A	A	NA	A	NA	A	NA	T	Non-syn	A	NA	A	NA
1095504	rpmF	G	T	Non-syn	G	NA	G	NA	G	NA	G	NA	G	NA
1096095	PE_PGRS18	T	T	NA	C	Non-syn	C	Non-syn	T	NA	t	NA	T	NA
1096690	PE_PGRS18	G	G	NA	G	NA	G	NA	G	NA	A	NA	A	Syn
1096774	PE_PGRS18	T	G	Non-syn	T	NA	G	NA	G	NA	G	NA	G	NA
1097474	mprA	A	A	NA	A	NA	G	Non-syn	A	NA	A	NA	A	NA
1098974	mprB	A	A	NA	A	NA	T	Non-syn	A	NA	A	NA	A	NA
1100685	Mb1009	C	C	NA	C	NA	T	Non-syn	C	NA	C	NA	C	NA
1101498	mscL	C	C	NA	A	Non-syn	C	NA	C	NA	C	NA	C	NA
1102935	Mb1012	T	T	NA	T	NA	G	Non-syn	T	NA	T	NA	T	NA
1103991	Mb1013	T	C	Syn	C	Syn	C	Syn	T	NA	C	Syn	C	Syn
1104263	Mb1013	A	G	Non-syn	G	Non-syn	G	Non-syn	A	NA	G	Non-syn	G	Non-syn
1105141	Mb1014	G	G	NA	G	NA	T	Non-syn	G	NA	G	NA	G	NA
1105524	Mb1014	G	A	Syn	G	NA	A	Syn	G	NA	G	NA	G	NA
1105735	Mb1015	A	A	NA	A	NA	G	Non-syn	A	NA	A	NA	A	NA
1105969	Mb1015	G	T	Non-syn	G	NA	T	Non-syn	G	NA	G	NA	G	NA
1106058	Mb1015	G	G	NA	A	Syn	G	NA	G	NA	G	NA	G	NA
1106873	grcC2	C	C	NA	C	NA	T	Non-syn	C	NA	C	NA	C	NA
1107049	grcC2	G	C	Non-syn	G	NA	G	NA	G	NA	G	NA	G	NA
1108348	Mb1017c	G	A	Non-syn	G	NA	G	NA	G	NA	G	NA	G	NA
1108391	Mb1017c	C	C	NA	C	NA	A	Non-syn	C	NA	C	NA	C	NA
1108776	Mb1018c	C	T	Syn	C	NA	C	NA	C	NA	C	NA	C	NA
1109220	Mb1019c	C	C	NA	T	Non-syn	C	NA	C	NA	C	NA	C	NA
1109614	Mb1019c	G	G	NA	G	NA	C	Non-syn	G	NA	G	NA	G	NA
1110426	galU	G	G	NA	G	NA	A	Non-syn	G	NA	G	NA	G	NA
1111407	moeA1	G	G	NA	G	NA	T	Non-syn	G	NA	G	NA	G	NA
1112710	NA	C	C	NA	T	NA	C	NA	C	NA	C	NA	C	NA
1113109	Mb1023	G	A	Non-syn	A	Non-syn	A	Non-syn	G	NA	G	NA	G	NA
1113741	Mb1023	C	C	NA	C	NA	G	Non-syn	C	NA	C	NA	C	NA
1117759	arcA	C	T	Syn	C	NA	C	NA	C	NA	C	NA	C	NA
1118721	arcA	A	G	Syn	A	NA	A	NA	A	NA	A	NA	A	NA
1120048	Mb1029c	G	G	NA	G	NA	C	Non-syn	G	NA	G	NA	G	NA
1122626	NA	C	G	NA	C	NA	C	NA	C	NA	C	NA	C	NA
1124048	pabB	G	G	NA	G	NA	A	Non-syn	G	NA	G	NA	G	NA
1124238	Mb1033	G	A	Non-syn	A	Non-syn	A	Non-syn	G	NA	A	Non-syn	A	Non-syn
1124296	Mb1033	C	T	Syn	C	NA	C	NA	C	NA	C	NA	C	NA
1125767	Mb1033	T	C	Non-syn	T	NA	C	Non-syn	T	NA	T	NA	T	NA
1126296	metG	G	G	NA	A	Syn	G	NA	G	NA	G	NA	G	NA
1127340	metG	C	C	NA	C	NA	G	Non-syn	C	NA	C	NA	C	NA
1128099	tatD	A	A	NA	A	NA	C	Non-syn	A	NA	A	NA	A	NA
1129386	rpfB	A	G	Non-syn	A	NA	G	Non-syn	A	NA	A	NA	A	NA
1129611	ksgA	T	C	Non-syn	T	NA	C	Non-syn	T	NA	T	NA	T	NA
1131752	Mb1040	A	A	NA	A	NA	G	Non-syn	A	NA	A	NA	A	NA
1132056	NA	A	A	NA	A	NA	A	NA	A	NA	A	NA	G	NA
1137772	glmU	G	C	Non-syn	C	Non-syn	C	Non-syn	G	NA	C	Non-syn	C	Non-syn
1138029	glmU	C	T	Non-syn	T	Non-syn	T	Non-syn	C	NA	C	NA	T	Non-syn
1139461	mfd	T	C	Syn	C	Syn	C	Syn	C	Syn	C	Syn	C	Syn
1140207	mfd	C	T	Non-syn	C	NA	C	NA	C	NA	C	NA	C	NA
1144279	lpqU	C	C	NA	C	NA	A	Non-syn	C	NA	C	NA	C	NA
1145032	eno	G	G	NA	G	NA	A	Non-syn	G	NA	G	NA	G	NA
1145545	eno	C	A	Non-syn	C	NA	C	NA	C	NA	C	NA	C	NA
1148706	NA	G	G	NA	G	NA	A	NA	G	NA	G	NA	G	NA
1149575	kdpD	T	C	Syn	T	NA	C	Syn	T	NA	T	NA	T	NA
1149808	kdpD	T	T	NA	C	Non-syn	T	NA	T	NA	T	NA	T	NA
1149994	kdpD	C	T	Non-syn	C	NA	C	NA	C	NA	C	NA	C	NA
1149998	kdpD	T	T	NA	T	NA	C	Syn	T	NA	T	NA	T	NA
1150937	kdpD	C	G	Syn	C	NA	C	NA	C	NA	C	NA	C	NA
1151032	kdpD	A	A	NA	A	NA	G	Non-syn	A	NA	A	NA	A	NA
1151250	kdpD	T	T	NA	T	NA	C	Non-syn	T	NA	T	NA	T	NA
1151887	kdpD	G	G	NA	A	Non-syn	G	NA	G	NA	G	NA	G	NA
1152153	NA	T	C	NA	C	NA	C	NA	T	NA	T	NA	T	NA
1154367	kdpB	C	T	Non-syn	C	NA	C	NA	C	NA	C	NA	C	NA
1155081	kdpB	T	C	Non-syn	T	NA	T	NA	T	NA	T	NA	T	NA
1157151	trcS	T	C	Non-syn	T	NA	T	NA	T	NA	T	NA	T	NA
1158730	trcR	G	A	Non-syn	G	NA	G	NA	G	NA	G	NA	G	NA
1160152	Mb1064c	T	C	Syn	T	NA	T	NA	T	NA	T	NA	T	NA
1161217	esxI	A	A	NA	A	NA	T	Non-syn	A	NA	A	NA	A	NA
1161737	NA	G	G	NA	G	NA	G	NA	A	NA	G	NA	G	NA
1162395	PPE15	G	G	NA	T	Non-syn	G	NA	G	NA	G	NA	G	NA
1162907	PPE15	C	T	Non-syn	C	NA	C	NA	C	NA	C	NA	C	NA
1163581	PE8	C	C	NA	C	NA	T	Syn	C	NA	C	NA	C	NA
1164196	NA	A	G	NA	A	NA	G	NA	A	NA	A	NA	A	NA
1164719	NA	T	C	NA	T	NA	C	NA	T	NA	T	NA	T	NA
1164783	NA	A	A	NA	A	NA	G	NA	A	NA	A	NA	A	NA
1165008	NA	A	A	NA	A	NA	A	NA	A	NA	A	NA	C	NA
1165018	NA	G	G	NA	G	NA	A	NA	G	NA	G	NA	g	NA
1166468	Mb1072c	A	C	Non-syn	C	Non-syn	C	Non-syn	A	NA	A	NA	A	NA
1166832	Mb1072c	C	C	NA	C	NA	C	NA	T	Syn	C	NA	C	NA
1166960	Mb1072c	T	C	Non-syn	T	NA	C	Non-syn	T	NA	T	NA	T	NA
1168430	Mb1074	G	T	Non-syn	T	Non-syn	T	Non-syn	T	Non-syn	T	NA	T	NA
1169240	Mb1075c	C	C	NA	C	NA	C	NA	C	NA	C	NA	T	Syn
1171297	NA	A	G	NA	A	NA	G	NA	A	NA	A	NA	A	NA
1172086	Mb1077c	C	C	NA	T	Non-syn	C	NA	C	NA	C	NA	C	NA
1172493	Mb1077c	T	T	NA	G	Non-syn	T	NA	T	NA	T	NA	T	NA
1175230	NA	A	G	NA	A	NA	G	NA	A	NA	A	NA	A	NA
1176792	NA	A	A	NA	A	NA	A	NA	A	NA	A	NA	G	NA
1177201	NA	C	C	NA	C	NA	T	NA	C	NA	C	NA	C	NA
1178263	Mb1085	A	G	Non-syn	A	NA	A	NA	A	NA	A	NA	A	NA
1178564	Mb1085	C	C	NA	C	NA	T	Syn	C	NA	C	NA	C	NA
1179589	NA	G	T	NA	G	NA	T	NA	G	NA	G	NA	G	NA
1182829	NA	G	G	NA	G	NA	G	NA	G	NA	G	NA	A	NA
1186463	Mb1092c	C	A	Non-syn	C	NA	C	NA	C	NA	C	NA	C	NA
1187003	Mb1092c	C	T	Non-syn	C	NA	C	NA	C	NA	C	NA	C	NA
1190476	PE_PGRS19	C	T	Non-syn	C	NA	C	NA	C	NA	C	NA	C	NA
1193101	PE_PGRS20	A	A	NA	A	NA	G	Syn	A	NA	A	NA	A	NA
1193221	PE_PGRS20	C	T	Syn	C	NA	T	Syn	C	NA	C	NA	C	NA
1194192	Mb1098c	G	G	NA	A	Non-syn	G	NA	G	NA	G	NA	G	NA
1197868	Mb1101	C	C	NA	T	Non-syn	C	NA	C	NA	C	NA	C	NA
1198008	Mb1101	C	C	NA	C	NA	C	NA	C	NA	T	Syn	C	NA
1198529	NA	G	C	NA	G	NA	G	NA	G	NA	G	NA	G	NA
1199501	NA	G	A	NA	A	NA	A	NA	G	NA	a	NA	a	NA
1199502	NA	A	C	NA	C	NA	C	NA	A	NA	c	NA	c	NA
1199636	fadA3	A	G	Syn	A	NA	G	Syn	A	NA	A	NA	A	NA
1201778	NA	G	G	NA	G	NA	A	NA	G	NA	G	NA	G	NA
1201971	NA	G	C	NA	G	NA	G	NA	G	NA	G	NA	G	NA
1205184	pra	C	C	NA	C	NA	T	Non-syn	C	NA	C	NA	C	NA
1205402	NA	A	A	NA	A	NA	A	NA	A	NA	A	NA	G	NA
1206868	greA	A	G	Syn	G	Syn	G	Syn	A	NA	G	Syn	G	Syn
1212729	Mb1115	C	C	NA	C	NA	A	Non-syn	C	NA	C	NA	C	NA
1216331	PE10	G	A	Non-syn	G	NA	G	NA	G	NA	G	NA	G	NA
1216457	PE10	C	C	NA	A	Non-syn	C	NA	C	NA	C	NA	C	NA
1221552	coaA	G	A	Non-syn	G	NA	G	NA	G	NA	G	NA	G	NA
1221942	NA	T	T	NA	T	NA	G	NA	T	NA	T	NA	T	NA
1222052	glyA1	C	C	NA	C	NA	T	Non-syn	C	NA	C	NA	C	NA
1224562	phoH2	A	T	Non-syn	A	NA	A	NA	A	NA	A	NA	A	NA
1225546	phoH2	C	T	Non-syn	C	NA	C	NA	C	NA	C	NA	C	NA
1225739	NA	C	C	NA	C	NA	T	NA	C	NA	C	NA	C	NA
1226570	Mb1126	T	T	NA	T	NA	C	Non-syn	T	NA	T	NA	T	NA
1227393	Mb1127c	G	T	Non-syn	G	NA	G	NA	G	NA	G	NA	G	NA
1227449	Mb1127c	A	G	Non-syn	A	NA	G	Non-syn	A	NA	A	NA	A	NA
1228942	NA	C	C	NA	C	NA	C	NA	C	NA	C	NA	T	NA
1230115	Mb1130	A	A	NA	C	Non-syn	A	NA	A	NA	A	NA	A	NA
1230847	Mb1131c	G	T	Non-syn	T	Non-syn	T	Non-syn	T	Non-syn	T	Non-syn	T	Non-syn
1231873	NA	A	A	NA	A	NA	A	NA	C	NA	A	NA	A	NA
1232077	Mb1132c	G	G	NA	G	NA	G	NA	A	Non-syn	G	NA	G	NA
1232149	Mb1132c	A	A	NA	A	NA	G	Non-syn	A	NA	A	NA	A	NA
1233004	Mb1134	C	C	NA	C	NA	C	NA	C	NA	T	Syn	C	NA
1234646	Mb1136c	G	A	Syn	G	NA	G	NA	G	NA	G	NA	G	NA
1236028	xseA	A	G	Syn	A	NA	G	Syn	A	NA	A	NA	A	NA
1236817	xseA	C	C	NA	C	NA	T	Syn	C	NA	C	NA	C	NA
1237028	Mb1139c	C	C	NA	T	Non-syn	C	NA	C	NA	C	NA	C	NA
1239854	Mb1142	A	A	NA	A	NA	G	Non-syn	A	NA	A	NA	A	NA
1241612	Mb1145	C	T	Non-syn	C	NA	T	Non-syn	C	NA	C	NA	C	NA
1242878	NA	C	C	NA	C	NA	C	NA	T	NA	C	NA	C	NA
1244718	Mb1151c	G	C	Non-syn	C	Non-syn	C	Non-syn	G	NA	C	Non-syn	C	Non-syn
1245764	zwf1	G	C	Syn	G	NA	C	Syn	G	NA	G	NA	G	NA
1246071	zwf1	C	C	NA	C	NA	T	Syn	C	NA	C	NA	C	NA
1247152	gnd2	C	T	Non-syn	C	NA	C	NA	C	NA	C	NA	C	NA
1248677	ephC	C	G	Syn	C	NA	C	NA	C	NA	C	NA	C	NA
1249753	Mb1156	G	G	NA	G	NA	A	Non-syn	G	NA	G	NA	G	NA
1250307	Mb1156	C	C	NA	C	NA	G	Syn	C	NA	C	NA	C	NA
1250349	Mb1156	C	C	NA	C	NA	T	Syn	C	NA	C	NA	C	NA
1251711	ppdK	G	G	NA	G	NA	A	Syn	G	NA	G	NA	G	NA
1251728	ppdK	G	G	NA	G	NA	T	Non-syn	G	NA	G	NA	G	NA
1252570	ppdK	T	T	NA	T	NA	C	Non-syn	T	NA	T	NA	T	NA
1253535	Mb1159c	C	C	NA	C	NA	T	Non-syn	C	NA	C	NA	C	NA
1254399	NA	C	T	NA	C	NA	C	NA	C	NA	C	NA	C	NA
1254472	Mb1160c	A	A	NA	A	NA	A	NA	A	NA	A	NA	C	Syn
1255933	Mb1161	G	G	NA	G	NA	A	Non-syn	G	NA	G	NA	G	NA
1255953	Mb1161	C	T	Non-syn	C	NA	T	Non-syn	C	NA	C	NA	C	NA
1257383	Mb1161	T	T	NA	T	NA	G	Syn	T	NA	T	NA	T	NA
1259222	Mb1163	T	C	Non-syn	C	Non-syn	C	Non-syn	T	NA	C	Non-syn	C	Non-syn
1261908	metE	T	C	Syn	T	NA	C	Syn	T	NA	T	NA	T	NA
1264473	PPE16	T	G	Non-syn	T	NA	T	NA	T	NA	T	NA	T	NA
1268777	Mb1172	C	T	Syn	C	NA	C	NA	C	NA	C	NA	C	NA
1276397	Mb1178	T	A	Syn	T	NA	T	NA	T	NA	T	NA	T	NA
1276456	Mb1178	C	T	Non-syn	C	NA	C	NA	C	NA	C	NA	C	NA
1276980	NA	G	G	NA	T	NA	G	NA	G	NA	G	NA	G	NA
1277786	Mb1179c	G	T	Non-syn	G	NA	G	NA	G	NA	G	NA	G	NA
1277788	Mb1179c	G	T	Non-syn	G	NA	G	NA	G	NA	G	NA	G	NA
1277960	Mb1179c	C	C	NA	G	Syn	C	NA	C	NA	C	NA	C	NA
1278061	Mb1179c	G	G	NA	T	Non-syn	G	NA	G	NA	G	NA	G	NA
1280556	Mb1182c	C	T	Non-syn	C	NA	C	NA	C	NA	C	NA	C	NA
1282061	omt	C	T	Non-syn	C	NA	T	Non-syn	C	NA	C	NA	C	NA
1282083	omt	G	A	Syn	G	NA	G	NA	G	NA	G	NA	G	NA
1282113	omt	T	C	Non-syn	T	NA	C	Non-syn	T	NA	T	NA	T	NA
1282224	Mb1185c	C	C	NA	C	NA	C	NA	C	NA	C	NA	T	Syn
1282490	Mb1185c	C	C	NA	C	NA	T	Non-syn	C	NA	C	NA	C	NA
1283022	Mb1186	C	C	NA	T	Syn	C	NA	C	NA	C	NA	C	NA
1283057	Mb1186	C	G	Non-syn	C	NA	C	NA	C	NA	C	NA	C	NA
1283143	Mb1186	C	C	NA	C	NA	T	Non-syn	C	NA	C	NA	C	NA
1283945	Mb1187	G	A	Non-syn	G	NA	G	NA	G	NA	G	NA	G	NA
1284837	Mb1188c	T	T	NA	G	Non-syn	T	NA	T	NA	T	NA	T	NA
1285223	Mb1188c	C	T	Syn	C	NA	C	NA	C	NA	C	NA	C	NA
1286814	Mb1190	G	A	Non-syn	G	NA	G	NA	G	NA	G	NA	G	NA
1287954	NA	A	G	NA	A	NA	A	NA	A	NA	A	NA	A	NA
1287971	mutT2	T	T	NA	T	NA	T	NA	T	NA	C	Non-syn	T	NA
1288484	NA	C	C	NA	C	NA	T	NA	C	NA	C	NA	C	NA
1290071	narG	C	G	Non-syn	C	NA	G	Non-syn	C	NA	C	NA	C	NA
1291161	narG	G	A	Non-syn	G	NA	A	Non-syn	G	NA	G	NA	G	NA
1293474	narH	G	G	NA	G	NA	A	Syn	G	NA	G	NA	G	NA
1293661	narH	G	A	Non-syn	G	NA	G	NA	G	NA	G	NA	G	NA
1294486	narJ	C	C	NA	T	Non-syn	C	NA	C	NA	C	NA	C	NA
1295376	narI	T	C	Non-syn	T	NA	C	Non-syn	T	NA	T	NA	T	NA
1295770	typA	T	C	Syn	C	Syn	C	Syn	T	NA	T	NA	T	NA
1297029	typA	C	T	Non-syn	C	NA	C	NA	C	NA	C	NA	C	NA
1300502	PPE17b	G	A	NA	G	NA	G	NA	G	NA	G	NA	G	NA
1301493	PE11	G	C	Non-syn	G	NA	G	NA	G	NA	G	NA	G	NA
1303656	PE12	G	G	NA	G	NA	T	Non-syn	G	NA	G	NA	G	NA
1304272	NA	G	G	NA	G	NA	A	NA	G	NA	G	NA	G	NA
1307483	fadH	T	T	NA	T	NA	T	NA	T	NA	C	Non-syn	T	NA
1307508	fadH	G	G	NA	G	NA	A	Syn	G	NA	G	NA	G	NA
1307530	fadH	C	C	NA	C	NA	A	Non-syn	C	NA	C	NA	C	NA
1308847	fadH	G	G	NA	G	NA	C	Non-syn	G	NA	G	NA	G	NA
1309207	fadH	T	G	Non-syn	T	NA	G	Non-syn	T	NA	T	NA	T	NA
1311353	Mb1211	C	T	Syn	C	NA	C	NA	C	NA	C	NA	C	NA
1311565	Mb1211	T	T	NA	T	NA	C	Non-syn	T	NA	T	NA	T	NA
1314637	NA	G	G	NA	C	NA	G	NA	G	NA	G	NA	G	NA
1314638	NA	C	C	NA	G	NA	C	NA	C	NA	C	NA	C	NA
1314976	pks3	T	C	Non-syn	T	NA	T	NA	T	NA	T	NA	T	NA
1315511	pks3	G	A	Syn	G	NA	G	NA	G	NA	G	NA	G	NA
1316441	pks3	C	C	NA	C	NA	A	Non-syn	C	NA	C	NA	C	NA
1317134	pks3	A	A	NA	A	NA	G	Syn	A	NA	A	NA	A	NA
1317547	pks3	C	C	NA	C	NA	C	NA	C	NA	C	NA	G	Non-syn
1318177	pks3	C	A	Non-syn	C	NA	A	Non-syn	C	NA	C	NA	C	NA
1319241	pks3	G	G	NA	C	Non-syn	G	NA	G	NA	G	NA	G	NA
1320240	pks3	C	T	Non-syn	C	NA	C	NA	C	NA	C	NA	C	NA
1320836	pks3	C	T	Syn	C	NA	C	NA	C	NA	C	NA	C	NA
1324889	mmpL10	A	A	NA	A	NA	A	NA	A	NA	A	NA	T	Non-syn
1325815	Mb1216c	A	G	Syn	A	NA	G	Syn	A	NA	A	NA	A	NA
1328652	fadD21	C	C	NA	C	NA	T	Syn	C	NA	C	NA	C	NA
1329140	Mb1218c	A	A	NA	A	NA	G	Syn	A	NA	A	NA	A	NA
1329937	Mb1218c	C	C	NA	C	NA	G	Non-syn	C	NA	C	NA	C	NA
1330172	Mb1218c	A	A	NA	A	NA	A	NA	A	NA	G	Syn	A	NA
1332946	Mb1220	C	C	NA	C	NA	A	Syn	C	NA	C	NA	C	NA
1340081	NA	C	A	NA	A	NA	A	NA	C	NA	C	NA	A	NA
1341331	PPE18	G	G	NA	C	Non-syn	G	NA	G	NA	G	NA	G	NA
1341332	PPE18	C	C	NA	T	Non-syn	C	NA	C	NA	C	NA	C	NA
1341377	PPE18	A	A	NA	G	Non-syn	A	NA	A	NA	A	NA	A	NA
1341560	PPE18	A	A	NA	C	Non-syn	A	NA	A	NA	A	NA	A	NA
1341561	PPE18	G	G	NA	A	Syn	G	NA	G	NA	G	NA	G	NA
1341564	PPE18	C	C	NA	A	Syn	C	NA	C	NA	C	NA	C	NA
1341887	NA	T	C	NA	T	NA	C	NA	T	NA	T	NA	T	NA
1341914	esxK	G	A	Syn	G	NA	A	NA	G	NA	G	NA	G	NA
1342287	esxL	A	C	Non-syn	A	NA	C	Non-syn	A	NA	A	NA	A	NA
1344939	Mb1232	G	G	NA	G	NA	G	NA	G	NA	A	Non-syn	G	NA
1345988	Mb1233c	G	A	Syn	A	Syn	A	Syn	G	NA	G	NA	G	NA
1346878	dapE	C	T	Syn	C	NA	C	NA	C	NA	C	NA	C	NA
1347475	dapE	G	G	NA	A	Syn	G	NA	G	NA	G	NA	G	NA
1348420	Mb1236c	T	T	NA	T	NA	C	Syn	T	NA	T	NA	T	NA
1348511	Mb1236c	G	A	Non-syn	G	NA	G	NA	G	NA	G	NA	G	NA
1352404	NA	T	C	NA	T	NA	T	NA	T	NA	T	NA	T	NA
1352419	NA	G	G	NA	G	NA	A	NA	G	NA	G	NA	G	NA
1352867	folP2	A	A	NA	A	NA	A	NA	A	NA	C	Non-syn	A	NA
1355890	Mb1244c	A	A	NA	C	Non-syn	A	NA	A	NA	A	NA	A	NA
1356194	Mb1244c	T	C	Non-syn	T	NA	T	NA	T	NA	T	NA	T	NA
1356596	Mb1244c	T	C	Non-syn	T	NA	C	Non-syn	T	NA	T	NA	T	NA
1357184	glgC	T	T	NA	T	NA	C	Syn	T	NA	T	NA	T	NA
1359664	Mb1247c	C	C	NA	C	NA	C	NA	C	NA	C	NA	T	Syn
1360127	Mb1247c	T	T	NA	T	NA	T	NA	T	NA	T	NA	C	Non-syn
1360182	Mb1247c	A	A	NA	A	NA	C	Non-syn	A	NA	A	NA	A	NA
1361451	Mb1249c	C	C	NA	C	NA	T	Syn	C	NA	C	NA	C	NA
1361669	Mb1249c	A	G	Syn	A	NA	A	NA	A	NA	A	NA	A	NA
1362617	Mb1249c	T	C	Non-syn	C	Non-syn	C	Non-syn	T	NA	T	NA	T	NA
1363248	Mb1250c	C	C	NA	C	NA	T	Non-syn	C	NA	C	NA	C	NA
1364265	Mb1251c	C	C	NA	G	Non-syn	C	NA	C	NA	C	NA	C	NA
1366203	sigE	A	A	NA	C	Syn	A	NA	A	NA	A	NA	A	NA
1367980	htrA	C	C	NA	C	NA	T	Non-syn	C	NA	C	NA	C	NA
1368452	htrA	A	A	NA	A	NA	G	Non-syn	A	NA	A	NA	A	NA
1368728	tatB	G	G	NA	G	NA	T	Non-syn	G	NA	G	NA	G	NA
1369377	Mb1257c	C	A	Non-syn	C	NA	C	NA	C	NA	C	NA	C	NA
1370191	Mb1258c	G	G	NA	G	NA	A	Non-syn	G	NA	G	NA	G	NA
1372281	lpqX	G	G	NA	G	NA	G	NA	A	Non-syn	G	NA	G	NA
1372708	lpqX	C	A	Non-syn	C	NA	C	NA	C	NA	C	NA	C	NA
1372850	NA	C	A	NA	A	NA	A	NA	C	NA	C	NA	A	NA
1373246	mrp	C	T	Syn	C	NA	C	NA	C	NA	C	NA	C	NA
1374820	Mb1262c	A	G	Non-syn	A	NA	A	NA	A	NA	A	NA	A	NA
1375153	Mb1262c	G	A	Non-syn	G	NA	A	Non-syn	G	NA	G	NA	G	NA
1375309	Mb1262c	C	C	NA	C	NA	T	Non-syn	C	NA	C	NA	C	NA
1376593	Mb1264c	C	A	Non-syn	C	NA	C	NA	C	NA	C	NA	C	NA
1376793	Mb1264c	G	A	Non-syn	G	NA	G	NA	G	NA	G	NA	G	NA
1376968	Mb1264c	C	C	NA	C	NA	A	Non-syn	C	NA	C	NA	C	NA
1377075	Mb1264c	G	G	NA	G	NA	G	NA	G	NA	G	NA	A	Non-syn
1377868	Mb1265c	T	C	Non-syn	T	NA	C	Non-syn	T	NA	T	NA	T	NA
1377935	Mb1265c	C	T	Non-syn	C	NA	T	Non-syn	C	NA	C	NA	C	NA
1378384	Mb1266	G	A	Syn	G	NA	A	Syn	G	NA	G	NA	G	NA
1383703	corA	C	T	Non-syn	T	Non-syn	T	Non-syn	C	NA	T	Non-syn	T	Non-syn
1383872	corA	C	C	NA	C	NA	T	Non-syn	C	NA	C	NA	C	NA
1385432	mdh	C	A	Non-syn	C	NA	C	NA	C	NA	C	NA	C	NA
1385499	NA	G	T	NA	G	NA	G	NA	G	NA	G	NA	G	NA
1388166	lpqZ	T	C	Syn	T	NA	C	Syn	T	NA	T	NA	T	NA
1388824	lpqZ	A	A	NA	A	NA	C	Non-syn	A	NA	A	NA	A	NA
1389761	Mb1277c	C	T	Non-syn	C	NA	C	NA	C	NA	C	NA	C	NA
1390530	NA	C	T	NA	C	NA	C	NA	C	NA	C	NA	C	NA
1391333	kgd	T	T	NA	T	NA	C	Syn	T	NA	T	NA	T	NA
1392007	kgd	T	T	NA	T	NA	C	Non-syn	T	NA	T	NA	T	NA
1392972	kgd	C	T	Non-syn	C	NA	C	NA	C	NA	C	NA	C	NA
1393557	kgd	G	G	NA	G	NA	G	NA	G	NA	G	NA	A	Non-syn
1394247	NA	G	T	NA	G	NA	T	NA	G	NA	G	NA	G	NA
1394870	Mb1281c	G	G	NA	G	NA	A	Syn	G	NA	G	NA	G	NA
1394944	Mb1281c	T	C	Non-syn	T	NA	C	Non-syn	T	NA	T	NA	T	NA
1395036	Mb1281c	C	T	Non-syn	C	NA	C	NA	C	NA	C	NA	C	NA
1396254	Mb1282	G	G	NA	G	NA	A	Non-syn	G	NA	G	NA	G	NA
1398166	Mb1283c	C	C	NA	C	NA	T	Syn	C	NA	C	NA	C	NA
1398445	Mb1283c	G	G	NA	G	NA	A	Syn	G	NA	G	NA	G	NA
1399893	Mb1283c	C	C	NA	C	NA	C	NA	C	NA	T	Non-syn	C	NA
1401640	deaD	G	G	NA	G	NA	A	Non-syn	G	NA	G	NA	G	NA
1402324	deaD	C	A	Non-syn	C	NA	C	NA	C	NA	C	NA	C	NA
1404922	Mb1288c	A	G	Non-syn	A	NA	A	NA	A	NA	A	NA	A	NA
1408298	Mb1293c	C	C	NA	C	NA	G	Non-syn	C	NA	C	NA	C	NA
1409446	amiB2	G	G	NA	G	NA	T	Syn	G	NA	G	NA	G	NA
1410739	Mb1295	T	C	Non-syn	T	NA	C	Non-syn	T	NA	T	NA	T	NA
1411384	NA	T	T	NA	T	NA	C	NA	T	NA	T	NA	T	NA
1412257	pknH	T	T	NA	T	NA	C	Non-syn	T	NA	T	NA	T	NA
1414779	embR	G	C	Non-syn	G	NA	G	NA	G	NA	G	NA	G	NA
1415507	NA	T	T	NA	T	NA	T	NA	T	NA	T	NA	C	NA
1415700	NA	C	C	NA	C	NA	G	NA	C	NA	C	NA	C	NA
1417495	lprA	T	C	Non-syn	C	Non-syn	C	Non-syn	T	NA	C	Non-syn	C	Non-syn
1420633	Mb1304c	C	A	Non-syn	C	NA	C	NA	C	NA	C	NA	C	NA
1421479	Mb1304c	G	A	Syn	G	NA	G	NA	G	NA	G	NA	G	NA
1421972	Mb1304c	T	C	Syn	T	NA	C	Syn	T	NA	T	NA	T	NA
1422845	lprB	C	C	NA	C	NA	T	Non-syn	C	NA	C	NA	C	NA
1423465	NA	A	G	NA	A	NA	G	NA	A	NA	A	NA	A	NA
1423787	Mb1307c	A	T	Non-syn	A	NA	T	Non-syn	A	NA	A	NA	A	NA
1425622	Mb1309	T	C	Syn	T	NA	C	Syn	T	NA	T	NA	T	NA
1431702	oppD	G	A	Syn	G	NA	G	NA	G	NA	G	NA	G	NA
1431967	oppD	T	T	NA	T	NA	T	NA	T	NA	T	NA	C	Non-syn
1434706	oppB	G	G	NA	G	NA	G	NA	G	NA	G	NA	T	Syn
1435584	Mb1315	A	C	Syn	A	NA	C	Syn	A	NA	A	NA	A	NA
1437127	cysN	C	T	Syn	C	NA	C	NA	C	NA	C	NA	C	NA
1437785	cysN	T	G	Non-syn	G	Non-syn	G	Non-syn	T	NA	G	Non-syn	G	Non-syn
1438084	cysN	T	C	Syn	C	Syn	C	Syn	T	NA	T	NA	T	NA
1438170	cysN	T	C	Non-syn	T	NA	T	NA	T	NA	T	NA	T	NA
1438615	cysN	G	G	NA	G	NA	C	Syn	G	NA	G	NA	G	NA
1440727	NA	G	G	NA	G	NA	C	NA	G	NA	G	NA	G	NA
1443830	Mb1323c	G	G	NA	G	NA	A	Syn	G	NA	G	NA	G	NA
1446141	lysA	G	G	NA	G	NA	G	NA	G	NA	G	NA	A	Non-syn
1448512	thrA	C	T	Syn	C	NA	C	NA	C	NA	C	NA	C	NA
1450766	thrB	C	T	Non-syn	C	NA	C	NA	C	NA	C	NA	C	NA
1452860	rho	T	T	NA	T	NA	C	Syn	T	NA	T	NA	T	NA
1453256	rpmE	C	C	NA	G	Syn	C	NA	C	NA	C	NA	C	NA
1454975	hemK	C	C	NA	G	Non-syn	C	NA	C	NA	C	NA	C	NA
1455193	hemK	T	T	NA	T	NA	C	Non-syn	T	NA	T	NA	T	NA
1456125	Mb1333	G	T	Syn	G	NA	T	Syn	G	NA	G	NA	G	NA
1456193	Mb1333	A	A	NA	A	NA	C	Non-syn	A	NA	A	NA	A	NA
1457413	rfe	G	G	NA	G	NA	T	Non-syn	G	NA	G	NA	G	NA
1458715	atpB	T	C	Syn	T	NA	C	Syn	T	NA	T	NA	T	NA
1459053	NA	T	T	NA	T	NA	T	NA	T	NA	T	NA	C	NA
1459222	atpE	C	C	NA	C	NA	C	NA	C	NA	C	NA	T	Syn
1459300	atpE	G	T	Syn	G	NA	G	NA	G	NA	G	NA	G	NA
1460269	atpH	C	G	Syn	G	Syn	G	Syn	C	NA	C	NA	G	Syn
1462423	atpA	A	A	NA	A	NA	A	NA	A	NA	G	Non-syn	A	NA
1465744	Mb1344	T	C	Non-syn	T	NA	C	Non-syn	T	NA	T	NA	T	NA
1465784	Mb1344	A	A	NA	A	NA	G	Syn	A	NA	A	NA	A	NA
1469253	murA	T	C	Syn	T	NA	C	Syn	T	NA	T	NA	T	NA
1469695	NA	T	T	NA	T	NA	C	NA	T	NA	T	NA	T	NA
1469971	rrs	T	T	NA	T	NA	T	NA	T	NA	C	NA	T	NA
1473786	rrl	A	A	NA	A	NA	A	NA	C	NA	A	NA	A	NA
1476347	alkAb	T	C	Syn	T	NA	C	Syn	T	NA	T	NA	T	NA
1476845	alkAb	G	G	NA	G	NA	G	NA	A	Syn	G	NA	G	NA
1476918	alkAa	T	C	Non-syn	C	Non-syn	C	Non-syn	T	NA	C	Non-syn	C	Non-syn
1477120	alkAa	C	C	NA	C	NA	T	Non-syn	C	NA	C	NA	C	NA
1477877	Mb1352c	T	T	NA	T	NA	T	NA	T	NA	T	NA	C	Non-syn
1478478	Mb1352c	T	C	Non-syn	T	NA	T	NA	T	NA	T	NA	T	NA
1480662	Mb1354c	C	C	NA	C	NA	T	Non-syn	C	NA	C	NA	C	NA
1482015	Mb1354c	G	A	Non-syn	G	NA	G	NA	G	NA	G	NA	G	NA
1482319	Mb1355	T	C	Syn	T	NA	T	NA	T	NA	T	NA	T	NA
1482743	Mb1355	C	C	NA	C	NA	A	Non-syn	C	NA	C	NA	C	NA
1484682	fadA4	G	C	Non-syn	G	NA	G	NA	G	NA	G	NA	G	NA
1487821	PE_PGRS24	C	T	Syn	C	NA	C	NA	C	NA	C	NA	C	NA
1488006	NA	C	C	NA	T	NA	C	NA	C	NA	C	NA	C	NA
1488175	glgB	C	T	Non-syn	C	NA	C	NA	C	NA	C	NA	C	NA
1488940	glgB	G	G	NA	G	NA	A	Non-syn	G	NA	G	NA	G	NA
1488946	glgB	A	A	NA	A	NA	G	Non-syn	A	NA	A	NA	A	NA
1489960	glgB	G	G	NA	G	NA	G	NA	G	NA	G	NA	C	Non-syn
1490229	glgB	C	C	NA	C	NA	T	Non-syn	C	NA	C	NA	C	NA
1490640	glgE	T	C	Syn	T	NA	C	Syn	T	NA	T	NA	T	NA
1494193	glgP	G	A	Non-syn	G	NA	A	Non-syn	G	NA	G	NA	G	NA
1494324	glgP	T	G	Non-syn	T	NA	G	Non-syn	T	NA	T	NA	T	NA
1494790	glgP	G	A	Non-syn	G	NA	G	NA	G	NA	G	NA	G	NA
1494999	glgP	T	T	NA	T	NA	G	Non-syn	T	NA	T	NA	T	NA
1497309	Mb1365c	G	G	NA	G	NA	C	Non-syn	G	NA	G	NA	G	NA
1497326	Mb1365c	T	C	Syn	T	NA	C	Syn	T	NA	T	NA	T	NA
1497523	Mb1365c	T	C	Non-syn	C	Non-syn	C	Non-syn	T	NA	C	Non-syn	C	Non-syn
1499260	Mb1367	G	T	Syn	T	Syn	T	Syn	G	NA	G	NA	G	NA
1500014	Mb1368	A	A	NA	A	NA	G	Syn	A	NA	A	NA	A	NA
1501259	Mb1370	G	A	Non-syn	G	NA	G	NA	G	NA	G	NA	G	NA
1501284	Mb1370	G	T	Syn	G	NA	G	NA	G	NA	G	NA	G	NA
1502324	cysM	A	A	NA	A	NA	A	NA	A	NA	G	Non-syn	A	NA
1503229	murI	C	C	NA	C	NA	T	Syn	C	NA	C	NA	C	NA
1503570	murI	G	G	NA	T	Non-syn	G	NA	G	NA	G	NA	G	NA
1504008	Mb1374	A	A	NA	A	NA	G	Syn	A	NA	A	NA	A	NA
1505078	rph	A	G	Non-syn	G	Non-syn	G	Non-syn	A	NA	G	Non-syn	G	Non-syn
1505343	rph	G	C	Non-syn	G	NA	G	NA	G	NA	G	NA	G	NA
1506717	lprD	G	G	NA	G	NA	T	Non-syn	G	NA	G	NA	G	NA
1513038	Mb1383	G	A	Non-syn	G	NA	G	NA	G	NA	G	NA	G	NA
1517045	Mb1387	C	C	NA	C	NA	C	NA	T	Non-syn	C	NA	C	NA
1519927	moeY	T	C	Non-syn	T	NA	T	NA	T	NA	T	NA	T	NA
1521210	moeY	C	C	NA	C	NA	A	Syn	C	NA	C	NA	C	NA
1521263	moeY	G	G	NA	G	NA	G	NA	G	NA	G	NA	A	Non-syn
1521826	moeY	G	G	NA	G	NA	A	Non-syn	G	NA	G	NA	G	NA
1523425	Mb1392c	G	G	NA	C	Non-syn	G	NA	G	NA	G	NA	G	NA
1524738	Mb1393	T	G	Non-syn	G	Non-syn	G	Non-syn	G	Non-syn	G	Non-syn	G	Non-syn
1524854	Mb1393	A	A	NA	A	NA	C	Syn	A	NA	A	NA	A	NA
1525971	Mb1393	C	A	Non-syn	C	NA	A	Non-syn	C	NA	C	NA	C	NA
1527381	Mb1393	C	T	Non-syn	C	NA	C	NA	C	NA	C	NA	C	NA
1527780	Mb1393	A	A	NA	A	NA	A	NA	A	NA	G	Non-syn	A	NA
1528766	Mb1394	A	G	Non-syn	G	Non-syn	G	Non-syn	A	NA	G	Non-syn	G	Non-syn
1530763	PPE19	T	T	NA	T	NA	C	Syn	T	NA	T	NA	T	NA
1532338	Mb1397c	C	A	Non-syn	C	NA	A	Non-syn	C	NA	C	NA	C	NA
1532964	Mb1398c	T	G	Non-syn	G	Non-syn	G	Non-syn	T	NA	T	NA	G	Non-syn
1534218	Mb1399c	G	A	Non-syn	G	NA	G	NA	G	NA	G	NA	G	NA
1534286	Mb1399c	T	T	NA	T	NA	G	Non-syn	T	NA	T	NA	T	NA
1534974	Mb1399c	T	C	Non-syn	T	NA	C	Non-syn	T	NA	T	NA	T	NA
1535961	Mb1400c	T	T	NA	T	NA	C	Non-syn	T	NA	T	NA	T	NA
1537543	NA	A	G	NA	G	NA	G	NA	A	NA	A	NA	G	NA
1538176	Mb1402c	C	C	NA	C	NA	T	Non-syn	C	NA	C	NA	C	NA
1540933	Mb1405	T	T	NA	T	NA	C	Syn	T	NA	T	NA	T	NA
1541138	Mb1405	A	A	NA	G	Non-syn	A	NA	A	NA	A	NA	A	NA
1541727	Mb1406	A	A	NA	C	Non-syn	A	NA	A	NA	A	NA	A	NA
1541803	Mb1406	A	A	NA	G	Non-syn	A	NA	A	NA	A	NA	A	NA
1542322	Mb1406	A	A	NA	A	NA	A	NA	A	NA	G	Non-syn	A	NA
1543382	Mb1407	T	T	NA	T	NA	C	Syn	T	NA	T	NA	T	NA
1543804	Mb1409c	C	C	NA	C	NA	T	Non-syn	C	NA	C	NA	C	NA
1544766	Mb1410	A	A	NA	A	NA	G	Non-syn	A	NA	A	NA	A	NA
1544828	Mb1410	A	A	NA	A	NA	G	Syn	A	NA	A	NA	A	NA
1544894	Mb1410	G	A	Syn	G	NA	G	NA	G	NA	G	NA	G	NA
1545475	Mb1410	C	G	Non-syn	G	Non-syn	G	Non-syn	C	NA	C	NA	C	NA
1546015	Mb1411	A	C	Syn	A	NA	A	NA	A	NA	A	NA	A	NA
1546533	Mb1411	C	C	NA	C	NA	G	Non-syn	C	NA	C	NA	C	NA
1548828	Mb1413c	G	T	Non-syn	G	NA	G	NA	G	NA	G	NA	G	NA
1549226	Mb1413c	A	A	NA	A	NA	G	Non-syn	A	NA	A	NA	A	NA
1549309	Mb1413c	T	C	Non-syn	C	Non-syn	C	Non-syn	T	NA	T	NA	C	Non-syn
1549563	pyrR	C	G	Non-syn	C	NA	C	NA	C	NA	C	NA	C	NA
1551431	pyrC	T	G	Non-syn	T	NA	G	Non-syn	T	NA	T	NA	T	NA
1552850	carA	G	G	NA	G	NA	G	NA	G	NA	G	NA	C	Non-syn
1553002	carA	G	C	Non-syn	G	NA	C	Non-syn	G	NA	G	NA	G	NA
1556241	carB	A	A	NA	A	NA	C	Non-syn	A	NA	A	NA	A	NA
1556275	carB	T	C	Syn	T	NA	C	Syn	T	NA	T	NA	T	NA
1556767	carB	G	T	Syn	G	NA	G	NA	G	NA	G	NA	G	NA
1556827	carB	C	T	Syn	C	NA	C	NA	C	NA	C	NA	C	NA
1558090	NA	A	G	NA	G	NA	G	NA	A	NA	A	NA	A	NA
1558582	PPE20	C	A	Syn	C	NA	A	Syn	C	NA	C	NA	C	NA
1558728	PPE20	C	T	Non-syn	C	NA	T	Non-syn	C	NA	C	NA	C	NA
1560214	NA	A	G	NA	A	NA	A	NA	A	NA	A	NA	A	NA
1560396	mihF	T	T	NA	T	NA	C	Syn	T	NA	T	NA	T	NA
1561577	gmk	C	C	NA	G	Syn	C	NA	C	NA	C	NA	C	NA
1561698	gmk	T	C	Non-syn	T	NA	T	NA	T	NA	T	NA	T	NA
1561793	rpoZ	G	G	NA	G	NA	G	NA	G	NA	C	Non-syn	G	NA
1563400	NA	C	C	NA	C	NA	C	NA	C	NA	C	NA	T	NA
1563681	metK	G	A	Non-syn	A	Non-syn	A	Non-syn	G	NA	A	Non-syn	A	Non-syn
1563788	metK	C	C	NA	T	Syn	C	NA	C	NA	C	NA	C	NA
1564087	metK	G	G	NA	A	Non-syn	G	NA	G	NA	G	NA	G	NA
1567245	cyp132	A	A	NA	A	NA	C	Non-syn	A	NA	A	NA	A	NA
1568170	Mb1430	C	C	NA	C	NA	C	NA	C	NA	C	NA	T	Non-syn
1568903	PE_PGRS25	G	C	Non-syn	G	NA	G	NA	G	NA	G	NA	G	NA
1569967	PE_PGRS25	G	G	NA	G	NA	T	Non-syn	G	NA	G	NA	G	NA
1570275	NA	T	C	NA	T	NA	C	NA	T	NA	T	NA	T	NA
1570513	Mb1432c	C	C	NA	C	NA	T	Non-syn	C	NA	C	NA	C	NA
1571981	lipH	G	G	NA	C	Non-syn	G	NA	G	NA	G	NA	G	NA
1574798	priA	T	T	NA	T	NA	T	NA	T	NA	T	NA	C	Syn
1578358	NA	C	C	NA	C	NA	T	NA	C	NA	C	NA	C	NA
1578493	fmt	C	T	Syn	C	NA	C	NA	C	NA	C	NA	C	NA
1579784	fmu	C	T	Non-syn	C	NA	C	NA	C	NA	C	NA	C	NA
1580686	fmu	C	C	NA	C	NA	A	Non-syn	C	NA	C	NA	C	NA
1581590	ribG	C	C	NA	C	NA	A	Non-syn	C	NA	C	NA	C	NA
1581711	ribG	A	A	NA	A	NA	G	Non-syn	A	NA	A	NA	A	NA
1582207	ribG	C	T	Non-syn	C	NA	C	NA	C	NA	C	NA	C	NA
1583611	Mb1445c	A	G	Syn	A	NA	A	NA	A	NA	A	NA	A	NA
1585206	ribC	T	T	NA	T	NA	G	Syn	T	NA	T	NA	T	NA
1585618	NA	G	T	NA	G	NA	T	NA	G	NA	G	NA	G	NA
1589654	NA	C	T	NA	C	NA	C	NA	C	NA	C	NA	C	NA
1589763	NA	T	C	NA	T	NA	C	NA	T	NA	T	NA	T	NA
1589959	Mb1454	G	A	Non-syn	G	NA	G	NA	G	NA	G	NA	G	NA
1593041	Mb1456	T	C	Syn	T	NA	C	Syn	T	NA	T	NA	T	NA
1593444	Mb1457	T	C	Non-syn	C	Non-syn	C	Non-syn	T	NA	T	NA	C	Non-syn
1594711	whiA	C	A	Non-syn	C	NA	C	NA	C	NA	C	NA	C	NA
1594781	whiA	T	T	NA	T	NA	T	NA	C	Non-syn	T	NA	T	NA
1596475	Mb1460	G	A	Non-syn	G	NA	G	NA	G	NA	G	NA	G	NA
1596992	Mb1460	T	T	NA	T	NA	C	Non-syn	T	NA	T	NA	T	NA
1599566	fadD12	A	A	NA	A	NA	A	NA	A	NA	A	NA	G	Syn
1599868	fadD12	A	A	NA	A	NA	A	NA	A	NA	A	NA	G	Non-syn
1602464	NA	A	A	NA	G	NA	A	NA	A	NA	A	NA	A	NA
1604529	Mb1466	A	A	NA	A	NA	A	NA	A	NA	G	Non-syn	A	NA
1604583	Mb1466	C	C	NA	C	NA	A	Non-syn	C	NA	C	NA	C	NA
1605752	Mb1466	C	A	Non-syn	C	NA	A	Non-syn	C	NA	C	NA	C	NA
1606072	Mb1466	C	C	NA	C	NA	C	NA	C	NA	T	Syn	C	NA
1606147	Mb1466	G	G	NA	G	NA	A	Syn	G	NA	G	NA	G	NA
1607590	NA	C	C	NA	C	NA	T	NA	C	NA	C	NA	C	NA
1609080	Mb1470c	T	C	Non-syn	T	NA	C	Non-syn	T	NA	T	NA	T	NA
1609363	NA	C	C	NA	C	NA	T	NA	C	NA	C	NA	C	NA
1612397	tpi	T	T	NA	C	Non-syn	T	NA	T	NA	T	NA	T	NA
1613867	NA	T	C	NA	T	NA	T	NA	T	NA	T	NA	T	NA
1615779	PE_PGRS26	C	G	Non-syn	C	NA	C	NA	C	NA	C	NA	C	NA
1616506	bisC	A	C	Non-syn	A	NA	A	NA	A	NA	A	NA	A	NA
1616507	bisC	T	C	Non-syn	T	NA	T	NA	T	NA	T	NA	T	NA
1617801	bisC	C	C	NA	C	NA	C	NA	C	NA	T	Syn	C	NA
1619091	NA	C	C	NA	T	NA	C	NA	C	NA	C	NA	C	NA
1621138	opcA	G	G	NA	G	NA	C	Non-syn	G	NA	G	NA	G	NA
1623698	tal	C	C	NA	C	NA	T	Non-syn	C	NA	C	NA	C	NA
1625405	tkt	G	A	Non-syn	G	NA	G	NA	G	NA	G	NA	G	NA
1626495	tkt	C	C	NA	C	NA	A	Non-syn	C	NA	C	NA	C	NA
1626498	tkt	C	C	NA	C	NA	C	NA	T	Non-syn	C	NA	C	NA
1627846	PE_PGRS27	G	A	Syn	G	NA	A	Syn	G	NA	g	NA	G	NA
1628460	PE_PGRS27	G	T	Non-syn	T	Non-syn	T	Non-syn	T	Non-syn	T	NA	T	Non-syn
1628865	PE_PGRS27	C	C	NA	C	NA	T	Non-syn	C	NA	c	NA	C	NA
1631814	ctaB	A	A	NA	A	NA	G	Non-syn	A	NA	A	NA	A	NA
1632498	ctaB	C	C	NA	C	NA	C	NA	C	NA	C	NA	G	Non-syn
1636164	Mb1488	G	G	NA	G	NA	A	Syn	G	NA	G	NA	G	NA
1636340	Mb1488	A	A	NA	A	NA	C	Non-syn	A	NA	A	NA	A	NA
1636389	Mb1488	C	C	NA	C	NA	T	Syn	C	NA	C	NA	C	NA
1637188	qor	T	T	NA	T	NA	C	Syn	T	NA	T	NA	T	NA
1642548	Mb1494c	C	C	NA	C	NA	T	Non-syn	C	NA	C	NA	C	NA
1643523	Mb1495	A	A	NA	T	Non-syn	A	NA	A	NA	A	NA	A	NA
1643728	Mb1495	T	T	NA	T	NA	C	Non-syn	T	NA	T	NA	T	NA
1643863	Mb1496	C	T	Syn	T	Syn	T	Syn	C	NA	C	NA	C	NA
1644980	Mb1496	T	T	NA	T	NA	T	NA	T	NA	T	NA	C	Non-syn
1646818	Mb1497	G	G	NA	G	NA	A	Non-syn	G	NA	G	NA	G	NA
1646883	Mb1497	C	C	NA	C	NA	C	NA	C	NA	C	NA	T	Syn
1647626	Mb1498	C	C	NA	T	Syn	C	NA	C	NA	C	NA	C	NA
1649840	Mb1500	C	C	NA	C	NA	C	NA	C	NA	T	Syn	C	NA
1653270	PE_PGRS29	G	T	Non-syn	G	NA	G	NA	G	NA	G	NA	G	NA
1654449	ctpD	C	T	Syn	C	NA	C	NA	C	NA	C	NA	C	NA
1656064	trxA	C	T	Syn	C	NA	C	NA	C	NA	C	NA	C	NA
1656740	echA12	T	T	NA	T	NA	C	Non-syn	T	NA	T	NA	T	NA
1657398	NA	T	G	NA	G	NA	G	NA	T	NA	T	NA	G	NA
1657399	NA	T	A	NA	A	NA	A	NA	T	NA	T	NA	A	NA
1658616	Mb1508	A	G	Syn	A	NA	G	Syn	A	NA	A	NA	A	NA
1659304	Mb1509	C	T	Non-syn	C	NA	T	Non-syn	C	NA	C	NA	C	NA
1659465	Mb1510c	C	C	NA	C	NA	G	Syn	C	NA	C	NA	C	NA
1661032	acn	G	G	NA	A	Syn	G	NA	G	NA	G	NA	G	NA
1663417	Mb1512	G	A	Syn	G	NA	G	NA	G	NA	G	NA	G	NA
1663542	NA	C	A	NA	C	NA	C	NA	C	NA	C	NA	C	NA
1663631	NA	T	C	NA	T	NA	T	NA	T	NA	T	NA	T	NA
1668084	Mb1516	G	A	Non-syn	G	NA	G	NA	G	NA	G	NA	G	NA
1668404	Mb1517	T	C	Syn	T	NA	C	Syn	T	NA	T	NA	T	NA
1668882	Mb1517	A	A	NA	G	Non-syn	A	NA	A	NA	A	NA	A	NA
1669135	NA	C	T	NA	C	NA	T	NA	C	NA	C	NA	C	NA
1670461	fabG1	C	C	NA	C	NA	C	NA	C	NA	G	Syn	C	NA
1671180	inhA	T	C	Non-syn	T	NA	T	NA	T	NA	T	NA	T	NA
1673036	Mb1522c	A	A	NA	A	NA	C	Non-syn	A	NA	A	NA	A	NA
1673488	Mb1522c	G	T	Non-syn	G	NA	G	NA	G	NA	G	NA	G	NA
1675754	Mb1526	A	G	Non-syn	A	NA	A	NA	A	NA	A	NA	A	NA
1678674	Mb1528c	T	C	Syn	T	NA	C	Syn	T	NA	T	NA	T	NA
1681725	mutB	C	T	Syn	C	NA	T	Syn	C	NA	C	NA	C	NA
1683015	NA	T	C	NA	T	NA	C	NA	T	NA	T	NA	T	NA
1683051	Mb1531	C	C	NA	T	Non-syn	C	NA	C	NA	C	NA	C	NA
1683284	Mb1531	C	T	Non-syn	C	NA	C	NA	C	NA	C	NA	C	NA
1685046	lipL	C	C	NA	C	NA	T	Syn	C	NA	C	NA	C	NA
1685216	lipL	C	T	Non-syn	C	NA	C	NA	C	NA	C	NA	C	NA
1686095	Mb1535c	T	T	NA	T	NA	C	Non-syn	T	NA	T	NA	T	NA
1687091	NA	G	G	NA	G	NA	A	NA	G	NA	G	NA	G	NA
1687716	Mb1538	G	T	Non-syn	G	NA	G	NA	G	NA	G	NA	G	NA
1687730	Mb1538	C	C	NA	G	Non-syn	C	NA	C	NA	C	NA	C	NA
1688350	Mb1538	T	T	NA	T	NA	T	NA	T	NA	C	Non-syn	T	NA
1688807	Mb1539	C	G	Non-syn	C	NA	C	NA	C	NA	C	NA	C	NA
1688887	Mb1539	C	C	NA	C	NA	A	Syn	C	NA	C	NA	C	NA
1690306	Mb1541	G	G	NA	G	NA	A	Non-syn	G	NA	G	NA	G	NA
1690478	Mb1541	T	C	Syn	T	NA	C	Syn	T	NA	T	NA	T	NA
1690944	Mb1542c	T	T	NA	T	NA	C	Non-syn	T	NA	T	NA	T	NA
1691292	Mb1542c	C	C	NA	C	NA	A	Non-syn	C	NA	C	NA	C	NA
1692419	Mb1543c	A	A	NA	A	NA	G	Syn	A	NA	A	NA	A	NA
1693445	Mb1544	T	T	NA	T	NA	C	Non-syn	T	NA	T	NA	T	NA
1694454	Mb1545	A	C	Non-syn	A	NA	C	Non-syn	A	NA	A	NA	A	NA
1694605	Mb1545	C	A	Non-syn	C	NA	A	Non-syn	C	NA	C	NA	C	NA
1695349	Mb1547	G	G	NA	A	Syn	G	NA	G	NA	G	NA	G	NA
1695650	Mb1547	G	T	Non-syn	G	NA	G	NA	G	NA	G	NA	G	NA
1696346	fadD25	T	T	NA	T	NA	T	NA	T	NA	T	NA	G	Non-syn
1696535	fadD25	T	T	NA	T	NA	G	Non-syn	T	NA	T	NA	T	NA
1697205	fadD25	G	G	NA	G	NA	A	Syn	G	NA	G	NA	G	NA
1698303	mmpL12	T	T	NA	T	NA	G	Non-syn	T	NA	T	NA	T	NA
1698691	mmpL12	T	C	Non-syn	T	NA	T	NA	T	NA	T	NA	T	NA
1698786	mmpL12	T	C	Non-syn	C	Non-syn	C	Non-syn	T	NA	T	NA	T	NA
1700485	mmpL12	G	G	NA	G	NA	A	Non-syn	G	NA	G	NA	G	NA
1701016	mmpL12	C	T	Non-syn	T	Non-syn	T	Non-syn	C	NA	C	NA	T	Non-syn
1702335	Mb1550	G	C	Non-syn	G	NA	G	NA	G	NA	G	NA	G	NA
1702741	Mb1551	G	T	Non-syn	G	NA	G	NA	G	NA	G	NA	G	NA
1702993	Mb1551	G	G	NA	G	NA	G	NA	G	NA	A	Syn	G	NA
1703404	Mb1551	T	T	NA	T	NA	C	Syn	T	NA	T	NA	T	NA
1707710	pks5	C	C	NA	A	Syn	C	NA	C	NA	C	NA	C	NA
1707963	pks5	A	A	NA	A	NA	A	NA	A	NA	G	Non-syn	A	NA
1708108	pks5	G	A	Non-syn	G	NA	A	Non-syn	G	NA	G	NA	G	NA
1709781	pks5	G	A	Non-syn	G	NA	G	NA	G	NA	G	NA	G	NA
1710829	pks5	T	T	NA	T	NA	G	Non-syn	T	NA	T	NA	T	NA
1712337	pks5	C	A	Non-syn	C	NA	C	NA	C	NA	C	NA	C	NA
1712656	NA	C	C	NA	C	NA	C	NA	T	NA	C	NA	C	NA
1712677	NA	T	C	NA	C	NA	C	NA	T	NA	C	NA	C	NA
1712850	NA	G	G	NA	G	NA	A	NA	G	NA	G	NA	G	NA
1714380	fadD24	A	A	NA	G	Non-syn	A	NA	A	NA	A	NA	A	NA
1714445	fadD24	G	A	Non-syn	G	NA	G	NA	G	NA	G	NA	G	NA
1715811	adh	A	G	Syn	G	Syn	G	Syn	A	NA	G	Syn	G	Syn
1716374	adh	C	C	NA	T	Non-syn	C	NA	C	NA	C	NA	C	NA
1723307	ileS	G	C	Non-syn	G	NA	C	Non-syn	G	NA	G	NA	G	NA
1724063	dinX	G	G	NA	G	NA	G	NA	G	NA	G	NA	T	Syn
1733159	dnaE1	T	T	NA	C	Syn	T	NA	T	NA	T	NA	T	NA
1733807	dnaE1	C	C	NA	C	NA	C	NA	C	NA	C	NA	T	Non-syn
1734934	dnaE1	A	C	Syn	A	NA	C	Syn	A	NA	A	NA	A	NA
1736197	PPE21	A	A	NA	A	NA	A	NA	A	NA	A	NA	G	Non-syn
1736574	PPE21	C	C	NA	C	NA	T	Non-syn	C	NA	C	NA	C	NA
1737144	PPE21	G	A	Non-syn	A	Non-syn	A	Non-syn	G	NA	A	Non-syn	A	Non-syn
1737486	NA	C	G	NA	C	NA	G	NA	C	NA	C	NA	C	NA
1738210	fadD11	A	G	Syn	A	NA	G	Syn	A	NA	A	NA	A	NA
1738587	fadD11	C	T	Non-syn	C	NA	T	Non-syn	C	NA	C	NA	C	NA
1741556	NA	A	A	NA	G	NA	A	NA	A	NA	A	NA	A	NA
1743267	frdA	T	T	NA	T	NA	G	Syn	T	NA	T	NA	T	NA
1744311	frdBC	G	G	NA	G	NA	A	Non-syn	G	NA	G	NA	G	NA
1744942	frdD	C	C	NA	C	NA	T	Syn	C	NA	C	NA	C	NA
1752013	treZ	A	A	NA	A	NA	A	NA	A	NA	G	Syn	A	NA
1752792	treZ	T	C	Non-syn	T	NA	C	Non-syn	T	NA	T	NA	T	NA
1753214	treZ	T	C	Non-syn	T	NA	T	NA	T	NA	T	NA	T	NA
1753853	treYb	C	C	NA	C	NA	C	NA	C	NA	T	Syn	C	NA
1759482	Mb1593c	T	G	Non-syn	T	NA	T	NA	T	NA	T	NA	T	NA
1760432	Mb1594c	C	T	Non-syn	C	NA	C	NA	C	NA	C	NA	C	NA
1760533	NA	A	A	NA	A	NA	G	NA	A	NA	A	NA	A	NA
1762029	bioA	G	A	Syn	G	NA	G	NA	G	NA	G	NA	G	NA
1763563	bioD	G	A	Syn	G	NA	G	NA	G	NA	G	NA	G	NA
1763625	bioD	C	C	NA	T	Non-syn	C	NA	C	NA	C	NA	C	NA
1763796	bioD	C	C	NA	C	NA	T	Non-syn	C	NA	C	NA	C	NA
1775356	NA	C	C	NA	C	NA	C	NA	C	NA	A	NA	C	NA
1778143	Mb1618c	C	C	NA	C	NA	T	Non-syn	C	NA	C	NA	C	NA
1778144	Mb1618c	C	C	NA	C	NA	T	Syn	C	NA	C	NA	C	NA
1778879	Mb1618c	C	C	NA	C	NA	C	NA	T	Syn	C	NA	C	NA
1779139	NA	C	T	NA	C	NA	C	NA	C	NA	C	NA	C	NA
1779600	Mb1619c	A	G	Syn	A	NA	G	Syn	A	NA	A	NA	A	NA
1782943	nadC	G	G	NA	G	NA	A	Non-syn	G	NA	G	NA	G	NA
1783721	Mb1623	A	A	NA	A	NA	G	Non-syn	A	NA	A	NA	A	NA
1783936	Mb1623	C	C	NA	A	Non-syn	C	NA	C	NA	C	NA	C	NA
1785887	hisD	G	A	Syn	A	Syn	A	Syn	G	NA	A	Syn	A	Syn
1788631	hisH	A	A	NA	A	NA	G	Non-syn	A	NA	A	NA	A	NA
1789614	impA	A	G	Syn	A	NA	G	Syn	A	NA	A	NA	A	NA
1789681	impA	C	T	Non-syn	C	NA	T	Non-syn	C	NA	C	NA	C	NA
1789775	impA	A	A	NA	A	NA	C	Non-syn	A	NA	A	NA	A	NA
1790156	impA	T	C	Non-syn	T	NA	C	Non-syn	T	NA	T	NA	T	NA
1790580	hisF	T	T	NA	T	NA	C	Non-syn	T	NA	T	NA	T	NA
1790655	hisF	C	A	Non-syn	C	NA	C	NA	C	NA	C	NA	C	NA
1791036	hisI	G	A	Syn	G	NA	G	NA	G	NA	G	NA	G	NA
1792177	chaA	C	C	NA	C	NA	C	NA	C	NA	T	Non-syn	C	NA
1793032	bcpB	G	C	Non-syn	G	NA	G	NA	G	NA	G	NA	G	NA
1795619	trpC	C	T	Non-syn	C	NA	C	NA	C	NA	C	NA	C	NA
1797330	trpB	C	A	Syn	C	NA	C	NA	C	NA	C	NA	C	NA
1798626	lgt	C	T	Syn	T	Syn	T	Syn	T	Syn	T	Syn	T	Syn
1800588	NA	T	T	NA	C	NA	T	NA	T	NA	T	NA	T	NA
1801953	pykA	C	G	Syn	C	NA	C	NA	C	NA	C	NA	C	NA
1802214	pykA	T	T	NA	G	Non-syn	G	Non-syn	T	NA	T	NA	T	NA
1803342	tesB1	T	T	NA	T	NA	A	Non-syn	T	NA	T	NA	T	NA
1808750	cydB	C	G	Syn	C	NA	G	Syn	C	NA	C	NA	C	NA
1809473	cydB	C	G	Non-syn	C	NA	C	NA	C	NA	C	NA	C	NA
1811420	Mb1650c	C	C	NA	C	NA	T	Non-syn	C	NA	C	NA	C	NA
1812670	cya	C	C	NA	T	Syn	C	NA	C	NA	C	NA	C	NA
1813171	cya	T	T	NA	T	NA	C	Syn	T	NA	T	NA	T	NA
1813312	NA	G	A	NA	G	NA	G	NA	G	NA	G	NA	G	NA
1813366	NA	A	G	NA	A	NA	G	NA	A	NA	A	NA	A	NA
1813755	Mb1652	T	T	NA	T	NA	C	Syn	T	NA	T	NA	T	NA
1813872	Mb1652	G	C	Non-syn	G	NA	G	NA	G	NA	G	NA	G	NA
1815202	Mb1653c	G	A	Non-syn	G	NA	G	NA	G	NA	G	NA	G	NA
1815650	Mb1654c	G	G	NA	A	Non-syn	G	NA	G	NA	G	NA	G	NA
1815661	Mb1654c	A	G	Syn	A	NA	G	Syn	A	NA	A	NA	A	NA
1815709	Mb1654c	C	C	NA	C	NA	C	NA	G	Syn	C	NA	C	NA
1817100	polA	C	T	Non-syn	C	NA	C	NA	C	NA	C	NA	C	NA
1820161	rpsA	C	C	NA	C	NA	C	NA	C	NA	C	NA	T	Syn
1820225	rpsA	A	G	Non-syn	A	NA	G	Non-syn	A	NA	A	NA	A	NA
1821652	NA	C	C	NA	C	NA	G	NA	C	NA	C	NA	C	NA
1822223	NA	T	G	NA	T	NA	G	NA	T	NA	T	NA	T	NA
1822534	uvrB	G	T	Non-syn	G	NA	G	NA	G	NA	G	NA	G	NA
1823653	uvrB	A	A	NA	T	Non-syn	A	NA	A	NA	A	NA	A	NA
1823819	uvrB	C	T	Non-syn	C	NA	C	NA	C	NA	C	NA	C	NA
1824570	Mb1660	G	G	NA	C	Non-syn	G	NA	G	NA	G	NA	G	NA
1824626	Mb1660	G	G	NA	G	NA	T	Syn	G	NA	G	NA	G	NA
1825125	Mb1660	C	C	NA	C	NA	G	Non-syn	C	NA	C	NA	C	NA
1825909	Mb1660	C	T	Non-syn	C	NA	C	NA	C	NA	C	NA	C	NA
1826311	Mb1661c	G	G	NA	G	NA	G	NA	G	NA	G	NA	A	Non-syn
1826904	Mb1661c	C	T	Syn	C	NA	C	NA	C	NA	C	NA	C	NA
1828921	Mb1663c	A	G	Syn	G	Syn	G	Syn	A	NA	G	Syn	G	Syn
1831918	uvrA	G	T	Non-syn	G	NA	G	NA	G	NA	G	NA	G	NA
1833285	Mb1666c	G	G	NA	G	NA	C	Syn	G	NA	G	NA	G	NA
1834571	lysS	C	T	Non-syn	C	NA	T	Non-syn	C	NA	C	NA	C	NA
1834975	lysS	C	C	NA	C	NA	T	Syn	C	NA	C	NA	C	NA
1835095	lysS	G	G	NA	T	Non-syn	G	NA	G	NA	G	NA	G	NA
1837737	infC	G	G	NA	T	Non-syn	G	NA	G	NA	G	NA	G	NA
1838171	infC	C	C	NA	C	NA	C	NA	C	NA	T	Syn	C	NA
1839391	tsnR	G	A	Non-syn	G	NA	G	NA	G	NA	G	NA	G	NA
1839665	tsnR	C	C	NA	C	NA	T	Non-syn	C	NA	C	NA	C	NA
1842142	Mb1674	C	C	NA	C	NA	G	Non-syn	C	NA	C	NA	C	NA
1844924	pheS	A	A	NA	A	NA	C	Non-syn	A	NA	A	NA	A	NA
1845757	pheT	T	T	NA	T	NA	C	Non-syn	T	NA	T	NA	T	NA
1849874	PE_PGRS30	C	T	Non-syn	C	NA	C	NA	C	NA	C	NA	C	NA
1850233	PE_PGRS30	A	G	Non-syn	A	NA	G	Non-syn	A	NA	A	NA	A	NA
1853093	argJ	C	T	Syn	C	NA	C	NA	C	NA	C	NA	C	NA
1855417	argF	A	C	Non-syn	A	NA	A	NA	A	NA	A	NA	A	NA
1858345	argH	G	G	NA	G	NA	A	Syn	G	NA	G	NA	G	NA
1860162	pks10	T	G	Non-syn	T	NA	T	NA	T	NA	T	NA	T	NA
1860971	pks7	C	T	Syn	C	NA	C	NA	C	NA	C	NA	C	NA
1867321	pks8	T	G	Non-syn	T	NA	G	Non-syn	T	NA	T	NA	T	NA
1867566	pks8	T	T	NA	T	NA	C	Syn	T	NA	T	NA	T	NA
1869512	pks8	T	C	Non-syn	T	NA	C	Non-syn	T	NA	T	NA	T	NA
1869897	pks8	A	G	Syn	C	Syn	G	Syn	A	NA	A	NA	A	NA
1870527	pks8	T	A	Syn	T	NA	T	NA	T	NA	T	NA	T	NA
1870867	pks8	G	G	NA	G	NA	C	Non-syn	G	NA	G	NA	G	NA
1871158	pks8	A	A	NA	A	NA	G	Non-syn	A	NA	A	NA	A	NA
1871463	pks8	G	A	Syn	G	NA	G	NA	G	NA	G	NA	G	NA
1871495	pks8	G	A	Non-syn	G	NA	A	Non-syn	G	NA	G	NA	G	NA
1873514	pks9	A	A	NA	A	NA	G	Non-syn	A	NA	A	NA	A	NA
1874459	pks9	C	C	NA	C	NA	G	Non-syn	C	NA	C	NA	C	NA
1878819	cyp139	T	T	NA	T	NA	T	NA	T	NA	T	NA	C	Non-syn
1878859	cyp139	A	A	NA	A	NA	G	Syn	A	NA	A	NA	A	NA
1879818	Mb1695c	G	G	NA	G	NA	A	Syn	G	NA	G	NA	G	NA
1882193	Mb1698	T	C	Non-syn	T	NA	T	NA	T	NA	T	NA	T	NA
1882260	Mb1698	A	A	NA	G	Syn	A	NA	A	NA	A	NA	A	NA
1885417	NA	T	T	NA	T	NA	C	NA	T	NA	T	NA	T	NA
1886196	Mb1702c	G	G	NA	G	NA	A	Non-syn	G	NA	G	NA	G	NA
1886889	Mb1703	C	C	NA	C	NA	T	Syn	C	NA	C	NA	C	NA
1886989	Mb1703	G	A	Non-syn	G	NA	G	NA	G	NA	G	NA	G	NA
1887212	dsbF	G	G	NA	G	NA	A	Syn	G	NA	G	NA	G	NA
1888569	Mb1705	T	T	NA	T	NA	C	Syn	T	NA	T	NA	T	NA
1890209	Mb1707	C	T	Non-syn	C	NA	C	NA	C	NA	C	NA	C	NA
1890513	Mb1707	G	C	Non-syn	C	Non-syn	C	Non-syn	G	NA	C	Non-syn	C	Non-syn
1891708	NA	T	T	NA	C	NA	T	NA	T	NA	T	NA	T	NA
1891732	NA	G	G	NA	G	NA	A	NA	G	NA	G	NA	G	NA
1892692	Mb1709	C	C	NA	C	NA	G	Syn	C	NA	C	NA	C	NA
1893134	Mb1710	G	A	Syn	G	NA	G	NA	G	NA	G	NA	G	NA
1893824	Mb1710	C	G	Non-syn	C	NA	C	NA	C	NA	C	NA	C	NA
1897364	Mb1712c	A	A	NA	A	NA	C	Non-syn	A	NA	A	NA	A	NA
1897922	Mb1713c	A	A	NA	A	NA	G	Syn	A	NA	A	NA	A	NA
1897957	Mb1713c	C	T	Non-syn	C	NA	C	NA	C	NA	C	NA	C	NA
1898517	Mb1714	C	A	Non-syn	C	NA	C	NA	C	NA	C	NA	C	NA
1899292	tyrS	G	A	Non-syn	G	NA	G	NA	G	NA	G	NA	G	NA
1899910	tyrS	C	C	NA	C	NA	A	Syn	C	NA	C	NA	C	NA
1901479	Mb1717	G	G	NA	G	NA	A	Syn	G	NA	G	NA	G	NA
1903314	tlyA	G	G	NA	G	NA	A	Syn	G	NA	G	NA	G	NA
1903801	tlyA	G	A	Non-syn	G	NA	G	NA	G	NA	G	NA	G	NA
1905205	recN	C	A	Non-syn	C	NA	C	NA	C	NA	C	NA	C	NA
1905462	recN	T	T	NA	T	NA	G	Syn	T	NA	T	NA	T	NA
1908781	Mb1724	C	C	NA	C	NA	C	NA	C	NA	C	NA	G	Non-syn
1909147	NA	G	T	NA	G	NA	G	NA	G	NA	G	NA	G	NA
1909932	pyrG	C	G	Syn	C	NA	C	NA	C	NA	C	NA	C	NA
1910301	pyrG	C	C	NA	C	NA	T	Syn	C	NA	C	NA	C	NA
1911052	Mb1726	G	C	Non-syn	C	Non-syn	C	Non-syn	G	NA	C	Non-syn	C	Non-syn
1911527	Mb1726	A	G	Non-syn	G	Non-syn	G	Non-syn	A	NA	G	Non-syn	G	Non-syn
1914921	Mb1729c	C	C	NA	T	Non-syn	C	NA	C	NA	C	NA	C	NA
1915691	cycA	T	C	Syn	C	Syn	C	Syn	C	Syn	C	Syn	C	Syn
1916434	cycA	C	C	NA	T	Non-syn	C	NA	C	NA	C	NA	C	NA
1916520	cycA	A	A	NA	A	NA	C	Non-syn	A	NA	A	NA	A	NA
1916811	NA	A	A	NA	A	NA	G	NA	A	NA	A	NA	A	NA
1917059	PPE22	C	C	NA	C	NA	G	Non-syn	C	NA	C	NA	C	NA
1917599	PPE22	T	T	NA	T	NA	T	NA	T	NA	T	NA	C	Non-syn
1917991	PPE22	T	T	NA	G	Non-syn	T	NA	T	NA	T	NA	T	NA
1919111	PPE23	A	G	Non-syn	A	NA	A	NA	A	NA	A	NA	A	NA
1919329	NA	A	A	NA	A	NA	G	NA	A	NA	A	NA	A	NA
1920285	Mb1734	G	G	NA	G	NA	G	NA	G	NA	G	NA	A	Syn
1921036	Mb1734	G	G	NA	G	NA	T	Non-syn	G	NA	G	NA	G	NA
1921535	Mb1734	A	G	Non-syn	A	NA	G	Non-syn	A	NA	A	NA	A	NA
1921866	Mb1735	A	A	NA	A	NA	G	Non-syn	A	NA	A	NA	A	NA
1923068	Mb1736	G	T	Non-syn	G	NA	G	NA	G	NA	G	NA	G	NA
1924223	Mb1738	C	C	NA	C	NA	C	NA	C	NA	T	Syn	C	NA
1926759	engA	G	A	Syn	G	NA	G	NA	G	NA	G	NA	G	NA
1928563	fadB3a	A	G	Non-syn	G	Non-syn	G	Non-syn	G	Non-syn	G	Non-syn	G	Non-syn
1929448	Mb1744	G	G	NA	G	NA	A	Non-syn	G	NA	G	NA	G	NA
1929743	Mb1744	C	C	NA	C	NA	T	Non-syn	C	NA	C	NA	C	NA
1931944	NA	C	T	NA	C	NA	C	NA	C	NA	C	NA	C	NA
1932117	NA	G	G	NA	G	NA	G	NA	G	NA	G	NA	A	NA
1932704	Mb1749c	C	C	NA	C	NA	C	NA	C	NA	C	NA	T	Non-syn
1932985	NA	T	T	NA	T	NA	T	NA	T	NA	G	NA	T	NA
1933291	Mb1751	A	G	Non-syn	A	NA	G	Non-syn	A	NA	A	NA	A	NA
1934421	Mb1751	T	C	Syn	T	NA	C	Syn	T	NA	T	NA	T	NA
1935824	Mb1752	G	G	NA	A	Syn	G	NA	G	NA	G	NA	G	NA
1936107	Mb1753c	C	C	NA	C	NA	T	Syn	C	NA	C	NA	C	NA
1937104	NA	A	A	NA	A	NA	G	NA	A	NA	A	NA	A	NA
1937372	Mb1755	C	G	Non-syn	G	Non-syn	G	Non-syn	C	NA	G	Non-syn	G	Non-syn
1937500	Mb1755	T	C	Syn	T	NA	T	NA	T	NA	T	NA	T	NA
1937508	Mb1755	T	T	NA	T	NA	T	NA	T	NA	C	Non-syn	T	NA
1938167	Mb1755	T	C	Non-syn	T	NA	C	Non-syn	T	NA	T	NA	T	NA
1938675	Mb1756	A	A	NA	T	Non-syn	A	NA	A	NA	A	NA	A	NA
1941083	NA	G	A	NA	G	NA	G	NA	G	NA	G	NA	G	NA
1941920	Mb1759c	A	A	NA	A	NA	C	Syn	A	NA	A	NA	A	NA
1942743	NA	C	T	NA	C	NA	T	NA	C	NA	C	NA	C	NA
1943820	gabD2	C	T	Syn	C	NA	C	NA	C	NA	C	NA	C	NA
1945032	Mb1761c	C	C	NA	C	NA	C	NA	C	NA	T	Non-syn	C	NA
1945582	Mb1762c	G	A	Syn	G	NA	G	NA	G	NA	G	NA	G	NA
1945633	Mb1762c	G	G	NA	G	NA	G	NA	C	Syn	G	NA	G	NA
1945681	Mb1762c	A	A	NA	A	NA	C	Non-syn	A	NA	A	NA	A	NA
1946179	Mb1763c	C	T	Non-syn	T	Non-syn	T	Non-syn	C	NA	C	NA	C	NA
1948447	narX	C	T	Syn	C	NA	T	Syn	C	NA	C	NA	C	NA
1949354	narX	C	C	NA	C	NA	T	Non-syn	C	NA	C	NA	C	NA
1949427	narX	G	C	Non-syn	G	NA	C	Non-syn	G	NA	G	NA	G	NA
1950831	NA	G	G	NA	G	NA	A	NA	G	NA	G	NA	G	NA
1951662	Mb1768c	T	C	Non-syn	T	NA	T	NA	T	NA	T	NA	T	NA
1952634	Mb1768c	A	A	NA	A	NA	C	Non-syn	A	NA	A	NA	A	NA
1953513	Mb1770	C	C	NA	C	NA	A	Non-syn	C	NA	C	NA	C	NA
1953569	NA	T	G	NA	G	NA	G	NA	T	NA	G	NA	G	NA
1954568	pknE	A	T	Non-syn	T	Non-syn	T	Non-syn	T	Non-syn	T	Non-syn	T	Non-syn
1955805	pknE	G	T	Syn	G	NA	G	NA	G	NA	G	NA	G	NA
1955830	pknE	G	A	Non-syn	G	NA	G	NA	G	NA	G	NA	G	NA
1956427	Mb1773c	T	C	Non-syn	T	NA	C	Non-syn	T	NA	T	NA	T	NA
1956859	idi	T	G	Non-syn	T	NA	G	Non-syn	T	NA	T	NA	T	NA
1957123	idi	C	C	NA	C	NA	G	Syn	C	NA	C	NA	C	NA
1957247	idi	G	A	Non-syn	A	Non-syn	A	Non-syn	A	Non-syn	A	Non-syn	A	Non-syn
1958508	pknF	A	G	Non-syn	A	NA	G	Non-syn	A	NA	A	NA	A	NA
1961358	Mb1776	T	T	NA	T	NA	G	Syn	T	NA	T	NA	T	NA
1962645	Mb1777	C	C	NA	A	Syn	C	NA	C	NA	C	NA	C	NA
1965367	Mb1780	C	C	NA	C	NA	C	NA	C	NA	C	NA	T	Non-syn
1965950	Mb1780	C	T	Non-syn	C	NA	T	Non-syn	C	NA	C	NA	C	NA
1966333	Mb1780	G	G	NA	C	Non-syn	G	NA	G	NA	G	NA	G	NA
1968705	PPE24	G	G	NA	G	NA	T	Non-syn	G	NA	G	NA	G	NA
1970426	Mb1783c	T	T	NA	C	Non-syn	T	NA	T	NA	T	NA	T	NA
1972127	NA	T	T	NA	T	NA	T	NA	T	NA	T	NA	C	NA
1973156	plcD	T	T	NA	T	NA	A	Non-syn	T	NA	T	NA	T	NA
1973308	plcD	G	G	NA	G	NA	G	NA	G	NA	T	Non-syn	G	NA
1980583	NA	T	T	NA	T	NA	T	NA	T	NA	G	NA	T	NA
1980794	wag22b	G	G	NA	A	Syn	G	NA	G	NA	G	NA	G	NA
1981202	wag22b	G	G	NA	G	NA	A	Syn	G	NA	g	NA	g	NA
1983523	NA	C	T	NA	C	NA	C	NA	C	NA	C	NA	C	NA
1984523	Mb1791	C	T	Syn	C	NA	C	NA	C	NA	C	NA	C	NA
1984648	Mb1791	T	T	NA	T	NA	A	Non-syn	T	NA	T	NA	T	NA
1985405	Mb1791	T	C	Syn	T	NA	C	Syn	T	NA	T	NA	T	NA
1986783	NA	C	C	NA	T	NA	C	NA	C	NA	C	NA	C	NA
1999147	Mb1803	A	C	Syn	A	NA	A	NA	A	NA	A	NA	A	NA
2001072	NA	A	A	NA	A	NA	G	NA	A	NA	A	NA	A	NA
2002085	cyp144	G	C	Non-syn	G	NA	C	Non-syn	G	NA	G	NA	G	NA
2002482	NA	T	T	NA	T	NA	T	NA	T	NA	G	NA	T	NA
2002894	Mb1807c	C	G	Non-syn	G	Non-syn	G	Non-syn	G	Non-syn	G	Non-syn	G	Non-syn
2003225	Mb1808c	C	C	NA	T	Syn	C	NA	C	NA	C	NA	C	NA
2004047	Mb1808c	T	C	Syn	T	NA	C	Syn	T	NA	T	NA	T	NA
2007749	malQ	C	C	NA	C	NA	T	Syn	C	NA	C	NA	C	NA
2007774	malQ	T	T	NA	T	NA	T	NA	T	NA	T	NA	G	Non-syn
2007901	malQ	C	C	NA	T	Non-syn	C	NA	C	NA	C	NA	C	NA
2008319	Mb1811	A	A	NA	A	NA	G	Non-syn	A	NA	A	NA	A	NA
2009694	Mb1811	G	G	NA	G	NA	T	Syn	G	NA	G	NA	G	NA
2011021	Mb1812	T	T	NA	T	NA	A	Non-syn	T	NA	T	NA	T	NA
2011784	Mb1812	G	A	Syn	G	NA	A	Syn	G	NA	G	NA	G	NA
2011789	Mb1812	C	C	NA	T	Non-syn	C	NA	C	NA	C	NA	C	NA
2012022	Mb1812	A	G	Non-syn	A	NA	G	Non-syn	A	NA	A	NA	A	NA
2012070	Mb1812	G	G	NA	G	NA	G	NA	G	NA	G	NA	C	Non-syn
2013326	Mb1812	C	C	NA	C	NA	T	Syn	C	NA	C	NA	C	NA
2015490	NA	C	T	NA	C	NA	C	NA	C	NA	C	NA	C	NA
2017231	PE18	A	G	Syn	G	Syn	G	Syn	A	NA	G	Syn	G	Syn
2017485	PPE26	G	A	Non-syn	G	NA	G	NA	G	NA	G	NA	G	NA
2018064	PPE26	G	T	Non-syn	T	Non-syn	T	Non-syn	G	NA	G	NA	G	NA
2018072	PPE26	G	G	NA	A	Syn	G	NA	G	NA	G	NA	G	NA
2019891	PPE27	T	T	NA	T	NA	T	NA	T	NA	T	NA	G	Non-syn
2020481	PE19	T	C	Syn	C	Syn	C	Syn	C	Syn	C	Syn	C	Syn
2020767	NA	T	C	NA	T	NA	C	NA	T	NA	T	NA	T	NA
2021631	Mb1822	T	T	NA	T	NA	G	Syn	T	NA	T	NA	T	NA
2022570	NA	G	A	NA	G	NA	A	NA	G	NA	G	NA	G	NA
2023353	Mb1823	C	T	Non-syn	C	NA	C	NA	C	NA	C	NA	C	NA
2023460	Mb1823	G	A	Non-syn	A	Non-syn	A	Non-syn	G	NA	A	Non-syn	A	Non-syn
2023476	Mb1823	A	A	NA	A	NA	G	Non-syn	A	NA	A	NA	A	NA
2023905	Mb1823	G	G	NA	G	NA	G	NA	G	NA	C	Non-syn	G	NA
2027536	Mb1826	T	C	Non-syn	T	NA	T	NA	T	NA	T	NA	T	NA
2030339	PPE28	G	G	NA	G	NA	T	Non-syn	G	NA	G	NA	G	NA
2030664	PPE28	G	G	NA	G	NA	T	Non-syn	G	NA	G	NA	G	NA
2031201	PPE28	A	A	NA	G	Non-syn	A	NA	A	NA	A	NA	A	NA
2031415	PPE28	C	T	Non-syn	C	NA	T	Non-syn	C	NA	C	NA	C	NA
2032894	PPE29	G	T	Non-syn	G	NA	G	NA	G	NA	G	NA	G	NA
2034015	PPE30	G	G	NA	G	NA	G	NA	G	NA	G	NA	A	Syn
2034304	PPE30	T	T	NA	T	NA	T	NA	T	NA	T	NA	G	Non-syn
2034322	PPE30	C	T	Non-syn	C	NA	C	NA	C	NA	C	NA	C	NA
2035765	PE_PGRS32b	G	G	NA	G	NA	A	Syn	G	NA	G	NA	G	NA
2037036	PE_PGRS32a	A	G	Non-syn	A	NA	G	Non-syn	A	NA	A	NA	A	NA
2037314	NA	C	C	NA	C	NA	T	NA	C	NA	C	NA	C	NA
2039520	PPE31	C	C	NA	C	NA	T	NA	C	NA	C	NA	C	NA
2039552	PPE31	C	C	NA	C	NA	G	NA	C	NA	C	NA	C	NA
2039950	PPE31	T	C	NA	C	NA	C	NA	T	NA	T	NA	T	NA
2040362	NA	G	A	NA	G	NA	G	NA	G	NA	G	NA	G	NA
2040516	PPE32	G	G	NA	G	NA	A	Syn	G	NA	G	NA	G	NA
2041277	PPE32	C	C	NA	C	NA	G	Non-syn	C	NA	C	NA	C	NA
2041350	PPE32	C	C	NA	C	NA	C	NA	C	NA	C	NA	T	Syn
2041368	PPE32	G	G	NA	G	NA	A	Syn	G	NA	G	NA	G	NA
2042201	PPE33a	C	C	NA	C	NA	T	Syn	C	NA	C	NA	C	NA
2042298	PPE33a	T	C	Non-syn	T	NA	C	Non-syn	T	NA	T	NA	T	NA
2042490	PPE33b	T	T	NA	T	NA	G	NA	T	NA	T	NA	T	NA
2043142	PPE33b	C	C	NA	C	NA	G	NA	C	NA	C	NA	C	NA
2043894	NA	C	T	NA	C	NA	C	NA	C	NA	C	NA	C	NA
2044217	mgtC	C	T	Non-syn	C	NA	C	NA	C	NA	C	NA	C	NA
2044762	Mb1842c	A	G	Syn	G	Syn	G	Syn	A	NA	G	Syn	G	Syn
2045726	Mb1842c	G	G	NA	G	NA	A	Non-syn	G	NA	G	NA	G	NA
2047260	erg3	G	G	NA	A	Syn	G	NA	G	NA	G	NA	G	NA
2048099	Mb1845	T	T	NA	T	NA	T	NA	T	NA	T	NA	C	Syn
2048229	Mb1845	T	T	NA	T	NA	A	Non-syn	T	NA	T	NA	T	NA
2048737	Mb1846	G	A	Syn	G	NA	A	Syn	G	NA	G	NA	G	NA
2051012	Mb1848	C	T	Syn	C	NA	C	NA	C	NA	C	NA	C	NA
2053144	NA	G	A	NA	A	NA	A	NA	A	NA	A	NA	A	NA
2053386	Mb1850c	C	C	NA	C	NA	T	Non-syn	C	NA	C	NA	C	NA
2053585	Mb1850c	T	A	Syn	T	NA	T	NA	T	NA	T	NA	T	NA
2053621	Mb1850c	G	G	NA	G	NA	G	NA	G	NA	C	Syn	G	NA
2054521	Mb1850c	C	C	NA	C	NA	C	NA	C	NA	C	NA	T	Syn
2054840	Mb1850c	G	A	Non-syn	A	Non-syn	A	Non-syn	A	Non-syn	A	Non-syn	A	Non-syn
2055511	ilvG	A	G	Syn	G	Syn	G	Syn	A	NA	G	Syn	G	Syn
2056571	ilvG	C	C	NA	C	NA	C	NA	C	NA	C	NA	T	Non-syn
2059230	secA2	G	A	Syn	G	NA	G	NA	G	NA	G	NA	G	NA
2059348	NA	G	G	NA	T	NA	G	NA	G	NA	G	NA	G	NA
2059774	pgsA2	T	C	Syn	T	NA	T	NA	T	NA	T	NA	T	NA
2059837	pgsA2	T	C	Syn	T	NA	T	NA	T	NA	T	NA	T	NA
2061656	Mb1856	C	T	Non-syn	C	NA	C	NA	C	NA	C	NA	C	NA
2061874	Mb1856	C	T	Syn	C	NA	C	NA	C	NA	C	NA	C	NA
2062654	gcvH	C	C	NA	C	NA	A	Non-syn	C	NA	C	NA	C	NA
2064683	Mb1860	T	C	Non-syn	C	Non-syn	C	Non-syn	T	NA	T	NA	T	NA
2065106	NA	T	T	NA	T	NA	C	NA	T	NA	T	NA	T	NA
2065441	Mb1861	C	C	NA	C	NA	T	Syn	C	NA	C	NA	C	NA
2066872	gcvB	C	T	Non-syn	C	NA	T	Non-syn	C	NA	C	NA	C	NA
2067570	gcvB	G	G	NA	G	NA	A	Non-syn	G	NA	G	NA	G	NA
2068670	gcvB	T	C	Syn	T	NA	C	Syn	T	NA	T	NA	T	NA
2070996	Mb1865	C	T	Non-syn	T	Non-syn	T	Non-syn	T	Non-syn	T	Non-syn	T	Non-syn
2073217	Mb1867c	T	C	Non-syn	T	NA	C	Non-syn	T	NA	T	NA	T	NA
2074580	Mb1867c	A	G	Non-syn	A	NA	G	Non-syn	A	NA	A	NA	A	NA
2080993	Mb1873c	G	G	NA	G	NA	A	Non-syn	G	NA	G	NA	G	NA
2081838	Mb1873c	C	C	NA	C	NA	C	NA	T	Syn	C	NA	C	NA
2082905	guaB1	A	G	Syn	A	NA	G	Syn	A	NA	A	NA	A	NA
2082958	guaB1	G	G	NA	G	NA	G	NA	G	NA	T	Non-syn	G	NA
2083932	gnd1	C	C	NA	C	NA	T	Syn	C	NA	C	NA	C	NA
2085714	Mb1876c	A	A	NA	G	Non-syn	A	NA	A	NA	A	NA	A	NA
2086396	Mb1877c	G	G	NA	G	NA	A	Syn	G	NA	G	NA	G	NA
2086536	Mb1877c	A	C	Non-syn	A	NA	C	Non-syn	A	NA	A	NA	A	NA
2087337	Mb1878	T	C	Syn	T	NA	C	Syn	T	NA	T	NA	T	NA
2087353	Mb1878	C	C	NA	C	NA	G	Non-syn	C	NA	C	NA	C	NA
2090002	ureF	T	A	Non-syn	T	NA	A	Non-syn	T	NA	T	NA	T	NA
2092315	ndh	C	C	NA	G	Non-syn	C	NA	C	NA	C	NA	C	NA
2092402	ndh	A	G	Non-syn	G	Non-syn	G	Non-syn	A	NA	G	Non-syn	G	Non-syn
2093267	NA	A	A	NA	A	NA	A	NA	A	NA	A	NA	G	NA
2094478	Mb1887c	T	C	Non-syn	T	NA	C	Non-syn	T	NA	T	NA	T	NA
2094633	Mb1887c	T	C	Syn	C	Syn	C	Syn	T	NA	C	Syn	C	Syn
2094687	Mb1887c	C	C	NA	T	Syn	C	NA	C	NA	C	NA	C	NA
2097719	modC	T	T	NA	T	NA	C	Non-syn	T	NA	T	NA	T	NA
2098349	apa	C	C	NA	C	NA	T	Non-syn	C	NA	C	NA	C	NA
2098546	apa	G	A	Syn	G	NA	G	NA	G	NA	G	NA	G	NA
2098582	apa	C	T	Syn	C	NA	C	NA	C	NA	C	NA	C	NA
2099098	NA	C	C	NA	C	NA	A	NA	C	NA	C	NA	C	NA
2099682	NA	T	C	NA	T	NA	C	NA	T	NA	T	NA	T	NA
2099953	adhA	A	A	NA	A	NA	A	NA	A	NA	G	Syn	A	NA
2100574	adhA	C	C	NA	C	NA	A	Syn	C	NA	C	NA	C	NA
2103397	Mb1897	C	G	Non-syn	C	NA	G	Non-syn	C	NA	C	NA	C	NA
2104947	Mb1897	T	T	NA	C	Syn	T	NA	T	NA	T	NA	T	NA
2105273	Mb1897	C	T	Non-syn	C	NA	C	NA	C	NA	C	NA	C	NA
2105985	Mb1898	C	T	Non-syn	C	NA	C	NA	C	NA	C	NA	C	NA
2107112	Mb1898	T	T	NA	T	NA	C	Syn	T	NA	T	NA	T	NA
2109417	Mb1899	A	A	NA	G	Non-syn	A	NA	A	NA	A	NA	A	NA
2110895	Mb1900c	A	A	NA	G	Non-syn	A	NA	A	NA	A	NA	A	NA
2110986	Mb1901c	T	C	Syn	T	NA	C	Syn	T	NA	T	NA	T	NA
2111005	Mb1901c	A	A	NA	A	NA	T	Non-syn	A	NA	A	NA	A	NA
2112589	lldD2	G	C	Non-syn	G	NA	G	NA	G	NA	G	NA	G	NA
2112834	lldD2	G	G	NA	G	NA	A	Non-syn	G	NA	G	NA	G	NA
2113185	lldD2	G	G	NA	G	NA	C	Non-syn	G	NA	G	NA	G	NA
2113378	NA	G	G	NA	G	NA	T	NA	G	NA	G	NA	G	NA
2113487	Mb1904	G	T	Syn	G	NA	T	Syn	G	NA	G	NA	G	NA
2113686	Mb1904	A	G	Non-syn	G	Non-syn	G	Non-syn	A	NA	G	Non-syn	G	Non-syn
2114356	Mb1905	G	A	Non-syn	G	NA	G	NA	G	NA	G	NA	G	NA
2115135	NA	T	C	NA	T	NA	T	NA	T	NA	T	NA	T	NA
2116072	NA	T	T	NA	T	NA	C	NA	T	NA	T	NA	T	NA
2116675	Mb1908	T	T	NA	T	NA	T	NA	T	NA	C	Non-syn	T	NA
2117856	Mb1909	C	T	Syn	C	NA	C	NA	C	NA	C	NA	C	NA
2118582	glnA3	G	G	NA	G	NA	A	Syn	G	NA	G	NA	G	NA
2119054	glnA3	A	G	Non-syn	G	Non-syn	G	Non-syn	A	NA	A	NA	G	Non-syn
2119080	glnA3	G	G	NA	G	NA	A	Syn	G	NA	G	NA	G	NA
2119491	glnA3	A	A	NA	A	NA	C	Syn	A	NA	A	NA	A	NA
2120739	NA	G	G	NA	G	NA	A	NA	G	NA	G	NA	G	NA
[truncated: 2,023 more rows]
