# Supplementary material for: Genome-level analyses of Mycobacterium bovis lineages reveal the role of SNPs and antisense transcription in differential gene expression
Source: BMC Genomics. 2013 Oct 17;14:710. doi: 10.1186/1471-2164-14-710 (PMC3856593; doi:10.1186/1471-2164-14-710)
Supplement: Additional file 2 — Large deletions identified by NGS in sequenced strains. [file 1471-2164-14-710-S2.xls]

## Sheet: T17_4634_1_DeletionsTable
1121/01
Start	End	Length	Annotation
1619427	1619427	1	InterGene
1982594	1982601	8	Mb1789c(wag22b)
1982654	1982671	18	Mb1789c(wag22b)
2172230	2173051	822	Mb1963c(NA)-InterGene-Mb1964c(NA)
2173123	2173203	81	Mb1964c(NA)
2173292	2173441	150	Mb1964c(NA)
2173518	2179035	5518	Mb1964c(NA)-InterGene-Mb1965c(NA)-InterGene-Mb1966c(NA)-InterGene-Mb1967(tpx)-Mb1967Mb1968c(fadE18tpx)-Mb1968c(fadE18)-InterGene-Mb1969c(fadE17)-InterGene-Mb1970c(echA13)-InterGene-Mb1971(NA)
2418638	2418638	1	Mb2199c(NA)
2546826	2547620	795	Mb2320(NA)
3076511	3076763	253	repeat_region(NA)
3076795	3076838	44	repeat_region(NA)
3076876	3076909	34	repeat_region(NA)
2451/01
Start	End	Length	Annotation
71357	71364	8	Mb0065(NA)
91844	91849	6	Mb0086(NA)
104264	104264	1	Mb0097c(NA)
202575	202575	1	Mb0177(mce1C)
714988	714988	1	Mb0636(galK)
748391	748409	19	Mb0668(fabD2)
748454	748462	9	Mb0668(fabD2)
1284900	1284911	12	Mb1188c(NA)
1356939	1356941	3	InterGene
1358351	1358367	17	InterGene
1609103	1609108	6	Mb1470c(NA)
1764645	1766158	1514	Mb1598A(NA)-InterGene-Mb1599(NA)-InterGene-Mb1600(NA)-InterGene-Mb1601(NA)-Mb1601Mb1602c(NA)-Mb1602c(NA)
1766210	1766243	34	Mb1602c(NA)
1766293	1766385	93	Mb1602c(NA)
1766430	1766471	42	Mb1602c(NA)
1766533	1767381	849	Mb1602c(NA)
1767453	1767607	155	Mb1603c(NA)
1767658	1768315	658	Mb1603c(NA)-InterGene-Mb1604c(NA)
1768390	1768483	94	Mb1604c(NA)
1768520	1768576	57	Mb1604c(NA)
1768638	1768643	6	InterGene
1768766	1768837	72	Mb1605c(NA)
1768940	1768986	47	Mb1605c(NA)-Mb1605cMb1606c(NA)
1769055	1769171	117	Mb1606c(NA)
1769285	1769293	9	Mb1607c(NA)
1769443	1769539	97	Mb1607c(NA)
1769616	1770577	962	Mb1607c(NA)-InterGene-Mb1608c(NA)
1770647	1770718	72	Mb1608c(NA)
1770789	1770837	49	Mb1608c(NA)
1770883	1770939	57	Mb1608c(NA)
1771016	1772947	1932	Mb1608c(NA)-Mb1608cMb1609c(NA)-Mb1609c(NA)-Mb1609cMb1610c(NA)-Mb1610c(NA)-InterGene-Mb1611c(NA)-Mb1611cMb1612c(NA)-Mb1612c(NA)
1773049	1773135	87	Mb1612c(NA)
1773260	1773876	617	Mb1612c(NA)-Mb1612cMb1613c(NA)-Mb1613c(NA)
1812856	1812858	3	Mb1651c(cya)
1980890	1980904	15	Mb1789c(wag22b)
1981059	1981070	12	Mb1789c(wag22b)
1981092	1981118	27	Mb1789c(wag22b)
1981203	1981206	4	Mb1789c(wag22b)
1981250	1982039	790	Mb1789c(wag22b)
1982112	1982192	81	Mb1789c(wag22b)
1982236	1982238	3	Mb1789c(wag22b)
1982303	1982372	70	Mb1789c(wag22b)
1982409	1982447	39	Mb1789c(wag22b)
1982551	1982820	270	Mb1789c(wag22b)
2144107	2144119	13	Mb1942c(NA)
2279169	2279207	39	Mb2074c(pks12)
2399320	2399359	40	Mb2181c(murF)
2428250	2428251	2	Mb2210(fadD15)
2441612	2441616	5	Mb2221c(mmpS3)
2752371	2752395	25	Mb2505c(NA)
2831504	2831542	39	Mb2570(NA)
2831594	2831594	1	Mb2570(NA)
2831656	2831658	3	InterGene
2831706	2831714	9	InterGene
2854902	2854927	26	Mb2595(NA)
3103662	3103725	64	Mb2864c(infB)
3103775	3103811	37	Mb2864c(infB)
3756191	3756204	14	InterGene
3762672	3762674	3	Mb3426c(NA)
3799588	3799592	5	Mb3463c(NA)
4033268	4033269	2	Mb3681c(NA)
4221514	4221517	4	Mb3850c(papA2)
4252623	4252624	2	Mb3873c(NA)
4294968	4294994	27	Mb3909c(NA)
4306024	4306034	11	Mb3916c(NA)
4310694	4311694	1001	Mb3923c(NA)
4317823	4317976	154	Mb3927c(NA)-InterGene
4324071	4324076	6	Mb3933c(NA)
1307/01
Start	End	Length	Annotation
20291	20297	7	Mb0017c(rodA)
202578	202584	7	Mb0177(mce1C)
1199509	1199510	2	InterGene
1619425	1619427	3	InterGene
1839905	1839943	39	Mb1672c(NA)
1839975	1840045	71	Mb1672c(NA)
1840206	1840332	127	Mb1672c(NA)
1840414	1840435	22	Mb1672c(NA)
1840511	1840526	16	Mb1672c(NA)
1840584	1840685	102	Mb1672c(NA)
1840923	1841037	115	InterGene
1981347	1981434	88	Mb1789c(wag22b)
1982378	1982392	15	Mb1789c(wag22b)
1982587	1982603	17	Mb1789c(wag22b)
1982669	1982671	3	Mb1789c(wag22b)
1982729	1982760	32	Mb1789c(wag22b)
2259798	2260169	372	Mb2054c(pfkB)
2260209	2260417	209	Mb2054c(pfkB)-InterGene-Mb2055c(NA)
2260493	2260729	237	Mb2055c(NA)-Mb2055cMb2056c(NA)-Mb2056c(NA)
2260825	2260960	136	Mb2056c(NA)
2261108	2261456	349	Mb2056c(NA)
2682233	2682257	25	InterGene
3076145	3076179	35	repeat_region(NA)
3079408	3079435	28	repeat_region(NA)
3079477	3079513	37	repeat_region(NA)
3079553	3079584	32	repeat_region(NA)
3079646	3079652	7	repeat_region(NA)
3079697	3079749	53	repeat_region(NA)
3079773	3079803	31	repeat_region(NA)
3079823	3079879	57	repeat_region(NA)
3772853	3772866	14	InterGene
