# Supplementary material for: Genome-level analyses of Mycobacterium bovis lineages reveal the role of SNPs and antisense transcription in differential gene expression
Source: BMC Genomics. 2013 Oct 17;14:710. doi: 10.1186/1471-2164-14-710 (PMC3856593; doi:10.1186/1471-2164-14-710)
Supplement: Additional file 4 — Differential expression of RNA transcripts as detected by a tiled oligonucleotide microarray. Up and down arrows indicate fold up- and downregulation, respectively, and empty cells indicate no change in expression. *Strand, A indicates antisense, S, sense and I, intergenic. [file 1471-2164-14-710-S4.xls]

## Sheet: Sheet1
ProbeName	1121/01	2451/01	1307/01	CDS	Function
BUGS0000001291216			3.65042	Mb0180-S	MCE-FAMILY PROTEIN MCE1F
BUGS0000001293441			2.68699	Mb0227-S	Putative uncharacterized protein Mb0227
BUGS0000001294895			3.62861	Mb0258-S	PROBABLE NITRITE REDUCTASE
BUGS0000001294897			2.91849	Mb0258-S	PROBABLE NITRITE REDUCTASE
BUGS0000001294899			2.51508	Mb0258-S	PROBABLE NITRITE REDUCTASE
BUGS0000000710473			6.67827	Mb0258-A	PROBABLE NITRITE REDUCTASE
BUGS0000001294900			8.0266	Mb0258-A	PROBABLE NITRITE REDUCTASE
BUGS0000001294902			4.43954	Mb0258-A	PROBABLE NITRITE REDUCTASE
BUGS0000001294904			2.6049	Mb0258-A	PROBABLE NITRITE REDUCTASE
BUGS0000001294906			3.88959	Mb0258-A	PROBABLE NITRITE REDUCTASE
BUGS0000001296613			4.33646	Mb0292-A	POSSIBLE CONSERVED MEMBRANE PROTEIN
BUGS0000001299069			4.50667	Mb0349-S	ISONIAZID INDUCTIBLE GENE PROTEIN INIA
BUGS0000001299227		3.02637	2.72709	Mb0353-A	Putative uncharacterized protein Mb0353
BUGS0000001300463			4.36545	Mb0377c-A	POSSIBLE OXIDOREDUCTASE
BUGS0000001302697			3.51467	Mb0427-S	POSSIBLE LIPOPROTEIN PEPTIDASE LPQM
BUGS0000001304076			4.17935	Mb0460-A	POSSIBLE TRANSCRIPTIONAL REGULATORY PROTEIN
BUGS0000001304483		3.89044		Mb0471-S	Dihydrolipoyl dehydrogenase
BUGS0000001307507		3.00683		Mb0554-S	Putative uncharacterized protein Mb0554
BUGS0000001308677			2.96435	Mb0585-S	Ribonucleoside-diphosphate reductase
BUGS0000001308753		2.61836		Mb0587c-S	Putative uncharacterized protein Mb0587c
BUGS0000001309362			3.78706	Mb0599-A	POSSIBLE CONSERVED EXPORTED PROTEIN
BUGS0000001310320			5.58166	Mb0629-S	Putative uncharacterized protein Mb0629
BUGS0000001310634		2.84685		Mb0637-A	POSSIBLE MEMBRANE PROTEIN
BUGS0000001311669			3.47387	Mb0666c-S	Putative uncharacterized protein Mb0666c
BUGS0000001314833		3.60204		Mb0752c-A	Putative S-adenosyl-L-methionine-dependent methyltransferase Mb0752c
BUGS0000001317533		3.58239		Mb0826-S	Phosphoribosylformylglycinamidine synthase 2
BUGS0000001318307		2.63045		Mb0846c-S	POSSIBLE TRANSCRIPTIONAL REGULATORY PROTEIN
BUGS0000001319998		2.59129		Mb0885c-S	Putative uncharacterized protein Mb0885c
BUGS0000001322273		2.96149		Mb0939c-A	PPE FAMILY PROTEIN
BUGS0000001323444			3.87105	Mb0966c-A	Putative uncharacterized protein Mb0966c
BUGS0000000975653			2.80321	Mb0997c-A	Acyl-CoA dehydrogenase fadE12
BUGS0000001324881		3.37163	3.7653	Mb1001c-S	Putative uncharacterized protein Mb1001c
BUGS0000001325440		2.5731		Mb1014-S	PROBABLE ADHESION COMPONENT TRANSPORT TRANSMEMBRANE PROTEIN ABC TRANSPORTER
BUGS0000001325442		2.86329	2.7859	Mb1014-S	PROBABLE ADHESION COMPONENT TRANSPORT TRANSMEMBRANE PROTEIN ABC TRANSPORTER
BUGS0000001325447		3.44894	3.22697	Mb1014-A	PROBABLE ADHESION COMPONENT TRANSPORT TRANSMEMBRANE PROTEIN ABC TRANSPORTER
BUGS0000001325448		2.66027	2.67015	Mb1014-S	PROBABLE ADHESION COMPONENT TRANSPORT TRANSMEMBRANE PROTEIN ABC TRANSPORTER
BUGS0000001325450		2.76653		Mb1014-S	PROBABLE ADHESION COMPONENT TRANSPORT TRANSMEMBRANE PROTEIN ABC TRANSPORTER
BUGS0000001325451		3.24449	3.06078	Mb1014-A	PROBABLE ADHESION COMPONENT TRANSPORT TRANSMEMBRANE PROTEIN ABC TRANSPORTER
BUGS0000001325453		2.52323	2.50331	Mb1014-A	PROBABLE ADHESION COMPONENT TRANSPORT TRANSMEMBRANE PROTEIN ABC TRANSPORTER
BUGS0000001325455		4.40217	4.23169	Mb1014-A	PROBABLE ADHESION COMPONENT TRANSPORT TRANSMEMBRANE PROTEIN ABC TRANSPORTER
BUGS0000001325470		2.74842	2.62506	Mb1015-A	POSSIBLE CONSERVED EXPORTED PROTEIN
BUGS0000001325472		2.54497	2.66024	Mb1015-S	POSSIBLE CONSERVED EXPORTED PROTEIN
BUGS0000001325477		3.46579	3.32556	Mb1015-A	POSSIBLE CONSERVED EXPORTED PROTEIN
BUGS0000001325482		3.16755	3.32086	Mb1015-S	POSSIBLE CONSERVED EXPORTED PROTEIN
BUGS0000001325483		3.34172	3.34324	Mb1015-A	POSSIBLE CONSERVED EXPORTED PROTEIN
BUGS0000001325484		3.22625	3.24041	Mb1015-S	POSSIBLE CONSERVED EXPORTED PROTEIN
BUGS0000001325488		2.73088	2.52604	Mb1015-S	POSSIBLE CONSERVED EXPORTED PROTEIN
BUGS0000001325491		2.86721		Mb1015-A	POSSIBLE CONSERVED EXPORTED PROTEIN
BUGS0000001325492		3.30648	3.26584	Mb1015-S	POSSIBLE CONSERVED EXPORTED PROTEIN
BUGS0000001325501		3.40898	3.69267	Mb1015-A	POSSIBLE CONSERVED EXPORTED PROTEIN
BUGS0000000742601		4.0563	3.65491	Mb1015-A	POSSIBLE CONSERVED EXPORTED PROTEIN
BUGS0000000742602		2.54075	2.67913	Mb1015-S	POSSIBLE CONSERVED EXPORTED PROTEIN
BUGS0000001330313		3.48223		Mb1134-A	POSSIBLE PARA-NITROBENZYL ESTERASE
BUGS0000001336654		2.66272		Mb1283c-S	Putative uncharacterized protein Mb1283c
BUGS0000001337589		3.40285		Mb1308-S	Putative uncharacterized protein Mb1308
BUGS0000001338973			3.40357	Mb1339-A	ATP synthase subunit b-delta
BUGS0000001339572		2.6304	2.71008	Mb1350c-A	PUTATIVE ADA REGULATORY PROTEIN ALKAb
BUGS0000001341640		2.60701		Mb1396c-A	PPE FAMILY PROTEIN
BUGS0000001342336			2.62284	Mb1413c-S	Putative uncharacterized protein Mb1413c
BUGS0000001342801		5.07551		Mb1424-A	Guanylate kinase
BUGS0000001342816		2.5005		Mb1425-A	DNA-directed RNA polymerase subunit omega
BUGS0000001343301			2.97232	Mb1437-A	Putative primosomal protein N'
BUGS0000001343307			4.87301	Mb1437-S	Putative primosomal protein N'
BUGS0000001343493		3.26657	3.28465	Mb1442-S	PROBABLE FMU PROTEIN (SUN PROTEIN)
BUGS0000001345398			2.73015	Mb1485c-A	PE-PGRS FAMILY PROTEIN
BUGS0000001347294			2.53437	Mb1529-A	Probable methylmalonyl-CoA mutase small subunit
BUGS0000001348866			2.95241	Mb1563-S	Isoleucyl-tRNA synthetase
BUGS0000001349764			2.65548	Mb1579-A	PROBABLE FUMARATE REDUCTASE
BUGS0000001351090	8.57116			Mb1618c-S	Putative uncharacterized protein Mb1618c
BUGS0000001351092	16.2999			Mb1618c-S	Putative uncharacterized protein Mb1618c
BUGS0000001351094	10.7947			Mb1618c-S	Putative uncharacterized protein Mb1618c
BUGS0000001351096	5.46316			Mb1618c-S	Putative uncharacterized protein Mb1618c
BUGS0000001351098	3.9797			Mb1618c-S	Putative uncharacterized protein Mb1618c
BUGS0000001352049			3.00165	Mb1645-S	CONSERVED MEMBRANE PROTEIN
BUGS0000001353427			2.54395	Mb1672c-A	Putative uncharacterized protein Mb1672c
BUGS0000001353429			4.20688	Mb1672c-A	Putative uncharacterized protein Mb1672c
BUGS0000001353433			3.17296	Mb1672c-A	Putative uncharacterized protein Mb1672c
BUGS0000001353442			7.22495	Mb1672c-A	Putative uncharacterized protein Mb1672c
BUGS0000001047218			3.15969	Mb1672c-S	Putative uncharacterized protein Mb1672c
BUGS0000001353461			3.61862	Mb1673-A	PE FAMILY PROTEIN
BUGS0000001355094			2.58682	Mb1700c-S	Putative uncharacterized protein Mb1700c
BUGS0000001355136			3.24567	Mb1701c-X-A
BUGS0000001356928			3.39684	tRNA-Pro-X-A	probes possibly binding to 3' terminus of Mb1749-Mb1750c transcript
BUGS0000001055750			3.73956	tRNA-Pro-X-A	probes possibly binding to 3' terminus of Mb1749-Mb1750c transcript
BUGS0000001356930			3.21957	tRNA-Pro-X-A	probes possibly binding to 3' terminus of Mb1749-Mb1750c transcript
BUGS0000001356935			4.02736	Mb1749c-A	Putative uncharacterized protein Mb1749c
BUGS0000001356937			4.08186	Mb1749c-A	Putative uncharacterized protein Mb1749c
BUGS0000001356938			4.0442	Mb1749c-A	Putative uncharacterized protein Mb1749c
BUGS0000001356940			3.81225	Mb1749c-A	Putative uncharacterized protein Mb1749c
BUGS0000001356942			3.98612	Mb1749c-A	Putative uncharacterized protein Mb1749c
BUGS0000001356943			3.40355	Mb1749c-S	Putative uncharacterized protein Mb1749c
BUGS0000001356944			3.8708	Mb1749c-A	Putative uncharacterized protein Mb1749c
BUGS0000001356947			4.25007	Mb1749c-S	Putative uncharacterized protein Mb1749c
BUGS0000001055764			2.92547	Mb1749c-A	Putative uncharacterized protein Mb1749c
BUGS0000001356948			5.3574	Mb1749c-A	Putative uncharacterized protein Mb1749c
BUGS0000001356949			7.79242	Mb1750c-S	Putative uncharacterized protein Mb1750c
BUGS0000001356950			10.0819	Mb1750c-A	Putative uncharacterized protein Mb1750c
BUGS0000001356952			8.66518	Mb1750c-A	Putative uncharacterized protein Mb1750c
BUGS0000001356954			5.60552	Mb1750c-A	Putative uncharacterized protein Mb1750c
BUGS0000001356956			4.74542	Mb1750c-A	Putative uncharacterized protein Mb1750c
BUGS0000001356957			7.57205	Mb1750c-S	Putative uncharacterized protein Mb1750c
BUGS0000001356959			2.5919	Mb1750c-X-A
BUGS0000001357133			2.80187	Mb1755-A	PROBABLE OXIDOREDUCTASE
BUGS0000001358340			4.94438	Mb1782c-S	PPE FAMILY PROTEIN
BUGS0000001358528		2.59005		Mb1785c-S	Putative uncharacterized protein Mb1785c
BUGS0000001358540			2.52414	Mb1785c-S	Putative uncharacterized protein Mb1785c
BUGS0000001358551			2.5501	Mb1785c-A	Putative uncharacterized protein Mb1785c
BUGS0000001361448			2.60987	Mb1848-S	POSSIBLE FLAVOPROTEIN
BUGS0000001364217		3.50646		Mb1914c-A	PROBABLE SHORT-CHAIN TYPE DEHYDROGENASE/REDUCTASE
BUGS0000001364218		32.6769		Mb1914c-S	PROBABLE SHORT-CHAIN TYPE DEHYDROGENASE/REDUCTASE
BUGS0000001364220		5.0103		Mb1914c-A	PROBABLE SHORT-CHAIN TYPE DEHYDROGENASE/REDUCTASE
BUGS0000001364221		5.59015		Mb1914c-S	PROBABLE SHORT-CHAIN TYPE DEHYDROGENASE/REDUCTASE
BUGS0000001364223		3.71952		Mb1914c-S	PROBABLE SHORT-CHAIN TYPE DEHYDROGENASE/REDUCTASE
BUGS0000001364225		2.76594		Mb1914c-S	PROBABLE SHORT-CHAIN TYPE DEHYDROGENASE/REDUCTASE
BUGS0000000783841		11.8072		Mb1914c-S	PROBABLE SHORT-CHAIN TYPE DEHYDROGENASE/REDUCTASE
BUGS0000001072875		15.8003		Mb1914c-S	PROBABLE SHORT-CHAIN TYPE DEHYDROGENASE/REDUCTASE
BUGS0000001366301			5.23568	Mb1969c-A	PROBABLE ACYL-COA DEHYDROGENASE FADE17
BUGS0000001367489			2.68501	Mb2007c-A	Uncharacterized HTH-type transcriptional regulator Mb2007c
BUGS0000001370187		2.92818		Mb2074c-A	Probable polyketide synthase pks12
BUGS0000001370841			5.08484	Mb2078c-S	Putative uncharacterized protein Mb2078c
BUGS0000000792230			2.60385	Mb2110-A	Putative uncharacterized protein Mb2110
BUGS0000001371912			3.29293	Mb2110-A	Putative uncharacterized protein Mb2110
BUGS0000001092317			2.72706	Mb2110-A	Putative uncharacterized protein Mb2110
BUGS0000001372080		2.52913	2.86011	Mb2116c-A	Probable dipeptidase pepE
BUGS0000001372082		2.58305	2.6985	Mb2116c-A	Probable dipeptidase pepE
BUGS0000001372090		4.21238	4.41637	Mb2116c-A	Probable dipeptidase pepE
BUGS0000001372102		10.2756	8.7178	Mb2117-S	5'-3' exonuclease
BUGS0000001372104		10.4855	11.295	Mb2117-S	5'-3' exonuclease
BUGS0000001372235			3.35431	Mb2119c-S	PROBABLE ATP-DEPENDENT DNA HELICASE HELY
BUGS0000001378673			2.64371	Mb2272-A	Putative uncharacterized protein Mb2272
BUGS0000001381084			2.84701	Mb2341c-S	Putative uncharacterized protein Mb2341c
BUGS0000001381299		2.66531	3.20172	Mb2346c-S	Uncharacterized protein Mb2346c
BUGS0000001382040			3.92113	Mb2365c-S	Putative uncharacterized protein Mb2365c
BUGS0000001385481		2.5244		Mb2437c-A	Putative uncharacterized protein Mb2437c
BUGS0000001387889		2.5679		Mb2499-A	Putative uncharacterized protein Mb2499
BUGS0000001391397		2.98093		Mb2576-A	Putative uncharacterized protein Mb2576
BUGS0000001392644		2.60251		Mb2607-S	Putative uncharacterized protein Mb2607
BUGS0000001392646		4.24304	3.85062	Mb2607-S	Putative uncharacterized protein Mb2607
BUGS0000001392650		6.30522	6.27673	Mb2607-S	Putative uncharacterized protein Mb2607
BUGS0000000814666		5.00157	4.78477	Mb2606c-X-S	Putative uncharacterized protein Mb2607
BUGS0000000814668		10.2986	10.564	Mb2607-S	Putative uncharacterized protein Mb2607
BUGS0000001143860		7.70277	7.77781	Mb2607-S	Putative uncharacterized protein Mb2607
BUGS0000001395386		3.33507		Mb2686-S	Uncharacterized protein Mb2686
BUGS0000001396938			3.12352	Mb2731c-S	Putative uncharacterized protein Mb2731c
BUGS0000001398728			2.62864	Mb2782c-A	POSSIBLE TYPE I RESTRICTION/MODIFICATION SYSTEM SPECIFICITY DETERMINANT HSDS (S PROTEIN)
BUGS0000001400326			2.6237	Mb2829-X-A
BUGS0000001400544		5.68741	6.23432	Mb2837-X-A	DR region between Mb2837 and Mb2838c
BUGS0000001400546		4.72517	5.04242	Mb2837-X-A	DR region between Mb2837 and Mb2838c
BUGS0000001400550		7.3515	8.18463	Mb2837-X-A	DR region between Mb2837 and Mb2838c
BUGS0000001400552		3.29648	4.01162	Mb2837-X-A	DR region between Mb2837 and Mb2838c
BUGS0000001400556		6.06536	7.05722	Mb2837-X-A	DR region between Mb2837 and Mb2838c
BUGS0000001400568		4.35039	4.80962	Mb2837-X-A	DR region between Mb2837 and Mb2838c
BUGS0000001400569		2.6885	2.88281	Mb2837-X-S	DR region between Mb2837 and Mb2838c
BUGS0000001400574		3.78968	4.89989	Mb2837-X-A	DR region between Mb2837 and Mb2838c
BUGS0000001400575			3.12031	Mb2837-X-S	DR region between Mb2837 and Mb2838c
BUGS0000001400580		4.16011	4.77164	Mb2837-X-A	DR region between Mb2837 and Mb2838c
BUGS0000001400582		3.51642	3.75155	Mb2837-X-A	DR region between Mb2837 and Mb2838c
BUGS0000001400586		5.19116	5.70628	Mb2837-X-A	DR region between Mb2837 and Mb2838c
BUGS0000001400588		3.83111	4.25393	Mb2837-X-A	DR region between Mb2837 and Mb2838c
BUGS0000001400592		4.53845	5.13694	Mb2837-X-A	DR region between Mb2837 and Mb2838c
BUGS0000001400602			2.77945	Mb2838c-A	Putative transposase for insertion sequence element IS986/IS6110
BUGS0000001400617		4.16905	4.61707	Mb2839c-X-A	DR region between Mb2839c and Mb2840c
BUGS0000001400623		5.58775	6.01804	Mb2839c-X-A	DR region between Mb2839c and Mb2840c
BUGS0000001400627		7.86976	9.06813	Mb2839c-X-A	DR region between Mb2839c and Mb2840c
BUGS0000001400629		3.56442	4.14719	Mb2839c-X-A	DR region between Mb2839c and Mb2840c
BUGS0000001400635		3.35181	3.79302	Mb2839c-X-A	DR region between Mb2839c and Mb2840c
BUGS0000001400640		4.35389	5.25258	Mb2839c-X-A	DR region between Mb2839c and Mb2840c
BUGS0000001400644			6.76288	Mb2839c-X-A	DR region between Mb2839c and Mb2840c
BUGS0000001400646		3.45136	4.115	Mb2839c-X-A	DR region between Mb2839c and Mb2840c
BUGS0000001400652		3.57359	4.06	Mb2839c-X-A	DR region between Mb2839c and Mb2840c
BUGS0000001400658		3.24397	3.67116	Mb2839c-X-A	DR region between Mb2839c and Mb2840c
BUGS0000001400659		3.35888	3.75277	Mb2839c-X-S	DR region between Mb2839c and Mb2840c
BUGS0000001400664		4.54415	5.59198	Mb2839c-X-A	DR region between Mb2839c and Mb2840c
BUGS0000001400665		3.621	3.74169	Mb2839c-X-S	DR region between Mb2839c and Mb2840c
BUGS0000001400674		7.80892	9.46808	Mb2839c-X-A	DR region between Mb2839c and Mb2840c
BUGS0000001400676		4.76838	5.27426	Mb2839c-X-A	DR region between Mb2839c and Mb2840c
BUGS0000001400682		3.99658	5.05445	Mb2839c-X-A	DR region between Mb2839c and Mb2840c
BUGS0000001400837			2.87082	Mb2844c-A	Putative uncharacterized protein Mb2844c
BUGS0000001401243			3.41453	Mb2856c-S	PROBABLE Sn-GLYCEROL-3-PHOSPHATE TRANSPORT ATP-BINDING PROTEIN ABC TRANSPORTER UGPC
BUGS0000001401415		7.88693		Mb2861c-A	POSSIBLE DNA-DAMAGE-INDUCIBLE PROTEIN F DINF
BUGS0000001402254			4.30681	Mb2879-S	Putative uncharacterized protein Mb2879
BUGS0000001402270			3.27843	Mb2880-S	PROBABLE MYCOTHIOL REDUCTASE MTR
BUGS0000001408797		3.06422		Mb3004-X-S
BUGS0000001411908		5.54798	3.22914	Mb3083c-S	PROBABLE SHORT CHAIN ALCOHOL DEHYDROGENASE/REDUCTASE
BUGS0000001412098			2.50128	Mb3087c-A	PROBABLE ACYL-COA DEHYDROGENASE FADE22b
BUGS0000001412920		4.16322		Mb3107c-S	Probable serine/threonine-protein kinase pknK
BUGS0000001412924			5.76824	Mb3107c-S	Probable serine/threonine-protein kinase pknK
BUGS0000001413599			2.8699	Mb3121c-A	Putative uncharacterized protein Mb3121c
BUGS0000001416443			3.091	Mb3193-A	Putative uncharacterized protein Mb3193
BUGS0000001425607		2.67489		Mb3403c-S	POSSIBLE OXIDOREDUCTASE
BUGS0000001425777			2.77759	Mb3406-A	Putative uncharacterized protein Mb3406
BUGS0000001426741			3.01972	Mb3428-S	PROBABLE MEMBRANE PROTEIN
BUGS0000001427621		3.02646		Mb3449c-S	Putative uncharacterized protein Mb3449c
BUGS0000001427936			3.31215	Mb3460c-S	POSSIBLE TRANSPOSASE
BUGS0000001428585		7.587	7.5215	Mb3477c-S	PROBABLE CONSERVED MEMBRANE PROTEIN
BUGS0000001428593		2.8966	2.83976	Mb3477c-S	PROBABLE CONSERVED MEMBRANE PROTEIN
BUGS0000001428658		2.53152		Mb3477c-A	PROBABLE CONSERVED MEMBRANE PROTEIN
BUGS0000001429807		2.72889	3.01612	Mb3509c-A	Putative uncharacterized protein Mb3509c
BUGS0000001429816		2.79857	2.95305	Mb3509c-A	Putative uncharacterized protein Mb3509c
BUGS0000001235837		2.64658	3.0737	Mb3509c-A	Putative uncharacterized protein Mb3509c
BUGS0000001430890			3.22636	Mb3537-A	PE-PGRS FAMILY PROTEIN
BUGS0000001432412		6.4219		Mb3562-S	PPE FAMILY PROTEIN
BUGS0000001432413		3.22278		Mb3562-X-A
BUGS0000001432428		3.07836		Mb3563c-A	PPE FAMILY PROTEIN
BUGS0000001433144			2.52007	Mb3580-S	PROBABLE ENOYL-COA HYDRATASE ECHA20 (ENOYL HYDRASE) (UNSATURATED ACYL-COA HYDRATASE) (CROTONASE)
BUGS0000001440082			3.26913	Mb3755-S	PROBABLE CONSERVED TWO-DOMAIN MEMBRANE PROTEIN
BUGS0000001440715			3.86894	Mb3770-S	TRANSCRIPTIONAL REGULATORY PROTEIN (PROBABLY ARSR-FAMILY)
BUGS0000001441391		3.34904		Mb3793c-S	Putative S-adenosyl-L-methionine-dependent methyltransferase Mb3793c
BUGS0000001441536		18.9864		tRNA-Ser-A	tRNA-Ser for anticodon GCU
BUGS0000001441616		2.96751		Mb3803-S	PUTATIVE ENOYL-COA HYDRATASE ECHA21 (ENOYL HYDRASE) (UNSATURATED ACYL-COA HYDRATASE) (CROTONASE)
BUGS0000001441620		3.4448		Mb3803-S	PUTATIVE ENOYL-COA HYDRATASE ECHA21 (ENOYL HYDRASE) (UNSATURATED ACYL-COA HYDRATASE) (CROTONASE)
BUGS0000001441622		2.96201		Mb3803-S	PUTATIVE ENOYL-COA HYDRATASE ECHA21 (ENOYL HYDRASE) (UNSATURATED ACYL-COA HYDRATASE) (CROTONASE)
BUGS0000001441624		2.85873		Mb3803-S	PUTATIVE ENOYL-COA HYDRATASE ECHA21 (ENOYL HYDRASE) (UNSATURATED ACYL-COA HYDRATASE) (CROTONASE)
BUGS0000001441626		5.47689		Mb3803-S	PUTATIVE ENOYL-COA HYDRATASE ECHA21 (ENOYL HYDRASE) (UNSATURATED ACYL-COA HYDRATASE) (CROTONASE)
BUGS0000001441628		8.74231		Mb3803-S	PUTATIVE ENOYL-COA HYDRATASE ECHA21 (ENOYL HYDRASE) (UNSATURATED ACYL-COA HYDRATASE) (CROTONASE)
BUGS0000001441630		4.04969		Mb3803-S	PUTATIVE ENOYL-COA HYDRATASE ECHA21 (ENOYL HYDRASE) (UNSATURATED ACYL-COA HYDRATASE) (CROTONASE)
BUGS0000001447472			3.84719	Mb3921c-S	PPE FAMILY PROTEIN
BUGS0000001280188		2.60558		Mb3923c-A	POSSIBLE CONSERVED MEMBRANE PROTEIN
BUGS0000001447773		3.78453		Mb3927c-A	Putative uncharacterized protein Mb3927c
BUGS0000001447775		2.88841		Mb3927c-A	Putative uncharacterized protein Mb3927c
